# Supplementary material for: Fossil black smoker yields oxygen isotopic composition of Neoproterozoic seawater
Source: Nat Commun. 2018 Apr 13;9:1453. doi: 10.1038/s41467-018-03890-w (PMC5899122; doi:10.1038/s41467-018-03890-w)
Supplement: Supplementary file 4 — Supplementary Dataset 1 [file 41467_2018_3890_MOESM4_ESM.xlsx]

## Sheet: This study
Supplementary Data 1: Whole-rock major oxide and trace element concentrations in serpentinites from North Aït Ahmane
Sample	L65	AH13	AH14	AH18	MH01H	MH01E	AA0101E	AA0101F	AA0102	AA0104	AA0105	A0103	AA02	AA3803	AH19a	AH19b	AH21	AH22	AH23	AH24	AH20A	AH20b	Standards and blanks
Lithology	Sulphide rich serpentinite	Sulphide rich serpentinite	Hydrothermalized serpentinite	Hydrothermalized serpentinite	Hydrothermalized serpentinite	Hydrothermalized serpentinite	Hydrothermalized serpentinite	Hydrothermalized serpentinite	Hydrothermalized serpentinite	Hydrothermalized serpentinite	Hydrothermalized serpentinite	Hydrothermalized serpentinite	Hydrothermalized serpentinite	Hydrothermalized serpentinite	Fresh serpentinite	Fresh serpentinite	Fresh serpentinite	Fresh serpentinite	Fresh serpentinite	Fresh serpentinite	Antigorite vein in fresh serpentinite	Antigorite vein in fresh serpentinite	UBN (n=2)	BEN (n=2)	Blank (n=2)
MAJOR ELEMENTS (wt .%)
Al2O3	0.4	0.37	0.22	0.99	0.49	0.43	0.64	0.27	n. a.	n. a.	0.4	0.49	0.4	n. a.	0.18	0.3	0.88	1.14	1	0.51	0.28	0.27
CaO	0.63	0.28	0.09	1.06	0.12	0.12	0.18	0.1	n. a.	n. a.	0.1	0.26	0.15	n. a.	0.39	0.47	0.63	0.58	0.07	0.19	0.06	0.08
Cr2O3	0.34	0.4	0.47	0.4	0.4	0.42	0.45	0.36	n. a.	n. a.	0.37	0.5	0.46	n. a.	0.36	0.37	0.4	0.38	0.39	0.37	0.37	0.36
FeOTot	4.6	4.49	6.13	8.16	7.04	8.36	6.3	7.64	n. a.	n. a.	6.75	8.05	10.02	n. a.	7.45	7.39	9.6	9.19	10.66	8.29	5.18	4.32
K2O	b. d. l.	b. d. l.	b. d. l.	b. d. l.	b. d. l.	b. d. l.	0.01	b. d. l.	n. a.	n. a.	b. d. l.	0.01	b. d. l.	n. a.	b. d. l.	b. d. l.	b. d. l.	b. d. l.	b. d. l.	b. d. l.	b. d. l.	b. d. l.
MgO	39.41	40.12	40.51	38.47	39.43	38.86	39.33	39.4	n. a.	n. a.	39.42	38.24	38.34	n. a.	40.2	39.98	38.23	38.13	38.19	39.43	40.64	41.42
MnO	0.13	0.12	0.08	0.1	0.07	0.1	0.08	0.07	n. a.	n. a.	0.07	0.08	0.14	n. a.	0.16	0.15	0.21	0.12	0.13	0.16	0.08	0.09
Na2O	b. d. l.	b. d. l.	b. d. l.	b. d. l.	b. d. l.	b. d. l.	b. d. l.	b. d. l.	n. a.	n. a.	b. d. l.	b. d. l.	b. d. l.	n. a.	b. d. l.	b. d. l.	b. d. l.	b. d. l.	b. d. l.	b. d. l.	b. d. l.	b. d. l.
P2O5	b. d. l.	b. d. l.	b. d. l.	b. d. l.	b. d. l.	b. d. l.	0.01	b. d. l.	n. a.	n. a.	b. d. l.	0.01	b. d. l.	n. a.	b. d. l.	b. d. l.	b. d. l.	b. d. l.	b. d. l.	b. d. l.	b. d. l.	b. d. l.
SiO2	42.14	41.97	40.5	39.14	40.15	39.51	40.83	40.27	n. a.	n. a.	41.02	40.65	39.3	n. a.	39.41	38.89	39.05	38.97	38.33	39.35	41.33	41.02
TiO2	b. d. l.	0.01	0.01	0.03	0.01	0.01	0.01	0.01	n. a.	n. a.	0.01	0.01	0.01	n. a.	0.01	0.01	0.01	0.01	0.02	0.01	0.01	0.01
L.O.I.	12.9189	12.9762	13.4545	13.1547	13.2964	13.2223	13.4271	13.2	n. a.	n. a.	13.0441	13.4613	12.4294	n. a.	13.425	13.4383	12.9999	13.0114	12.8252	13.281	13.3602	13.8777
Total	100.569	100.736	101.464	101.505	101.006	101.032	101.267	101.32	n. a.	n. a.	101.184	101.761	101.249	n. a.	101.585	100.998	102.01	101.531	101.615	101.591	101.31	101.448
TRACE ELEMENTS (ppm)
Li	n. a.	5.72129	0.231336	1.55667	0.519206	0.41011	0.562648	0.446551	0.709042	0.623091	0.500258	0.703306	5.43252	0.430275	0.26905	0.190043	0.182228	0.282943	0.574394	0.307635	0.924579	0.715181	20.8938	9.24726	0.00189682
Be	n. a.	0.0174321	0.00909016	0.0065123	0.0103518	0.0127058	0.0172922	0.0142731	0.0126254	0.0170439	0.0104916	0.0162118	0.0232181	0.00268854	0.00365353	0.00241158	0.000533839	0.00119081	0.000390216	0.000657446	0.00937269	0.00485499	0.0408999	1.32697	6.11425e-05
Sc	n. a.	6.19262	5.50004	8.41217	7.61896	8.19057	8.3292	6.55922	7.80859	10.3467	6.92972	9.01761	6.42456	9.01113	5.64248	5.25747	8.93138	9.24488	7.7337	6.69769	5.98181	4.53125	10.9601	19.688	0
Ti	n. a.	2.94452	5.2612	25.2505	3.86126	5.15306	6.02891	5.30437	6.50387	7.8858	5.10609	16.7449	5.75829	3.75484	4.85466	6.02049	25.7649	22.1725	37.9212	26.5086	4.90782	5.91451	455.458	11470.5	0.0615038
V	n. a.	20.8584	19.5761	33.9474	39.1152	47.6877	47.4869	40.0028	47.3071	57.8163	42.1719	55.0883	26.4134	44.1638	16.5004	24.3135	38.7577	49.1355	46.2776	25.3299	16.5219	15.5568	59.4584	198.676	0.00920743
Cr	n. a.	2085.36	2982.55	2551.74	2577.61	2361.15	3176.27	2452.38	2664.8	4120.57	2950	3209.48	2973.03	3397.04	2454.74	2414.42	2514.67	2466.65	2404.66	2407.86	2458.31	2414.49	2145.5	309.281	0.43579
Co	n. a.	103.172	61.0488	75.9034	42.0744	48.6441	45.4678	51.2302	37.6387	53.6885	45.258	42.9327	45.843	64.6768	98.8756	98.9003	105.177	95.4584	113.844	96.4439	58.7065	56.5892	91.6629	54.2283	0.0050605
Ni	n. a.	2047.44	1948.63	2065.89	2185.53	2428.54	2145.27	2362.74	2059.89	2577.08	2131.44	2290.69	1590.45	2328.82	2078.94	2041.79	2034.2	2016.91	2099.97	1959.68	1920.93	1998.4	1774	234.896	0.143865
Cu	n. a.	423.532	5.4147	48.6639	1.66041	2.31083	2.52777	0.766337	1.99495	2.2188	0.610437	4.00085	3.81171	0.612708	1.22503	1.31691	2.22693	1.04274	1.55566	1.32433	0.80756	0.702979	21.8684	58.5556	0.308696
Zn	n. a.	1956.04	115.97	415.315	50.7827	48.7654	49.6075	39.0591	47.4978	52.754	37.4494	52.4316	98.2667	38.7905	161.171	145.269	157.209	100.613	77.7702	115.481	84.9432	95.4745	81.0744	110.32	3.64119
Ga	n. a.	0.852056	0.280475	0.826986	0.387798	0.416922	0.63991	0.374908	0.490566	0.544735	0.408787	0.535987	0.392484	0.490964	0.259054	0.313588	0.697163	0.884392	0.766092	0.419429	0.600209	0.385403	2.42466	19.5287	0.000501872
As	n. a.	0.428086	10.2373	1.32138	49.2155	49.7537	54.839	55.5343	51.9292	54.3086	62.2131	50.823	223.727	52.5798	1.15888	6.0842	0.44334	12.7543	7.29027	1.05457	2.60858	2.48558	7.71296	2.91625	0.00601066
Rb	0.261614	0.16876	0.0373443	0.0579288	0.0399581	0.0502406	0.0394821	0.00469442	0.095792	0.0842186	0.022819	0.189953	0.0704315	0.0108431	0.0333014	0.0247513	0.0212754	0.0287	0.0266787	0.0270402	0.0363648	0.0405576	2.92253	41.0702	0.00185738
Sr	n. a.	3.11672	2.65825	4.89861	3.52013	3.59553	4.95799	2.88164	6.27653	6.3104	3.25974	6.72579	6.00109	4.08004	4.56593	6.01554	3.7227	2.28976	2.95587	3.43789	0.952768	2.16387	7.18927	1261.62	0.136944
Y	n. a.	0.0167527	0.0222953	0.173043	0.0387043	0.0769529	0.115764	0.0353928	0.0876879	0.106259	0.0362733	0.187704	0.0361219	0.104922	0.0225136	0.0216829	0.178837	0.207073	0.294937	0.118536	0.0407422	0.0450215	2.5	30	0.00103821
Zr	n. a.	0.0330092	0.0212126	0.0149613	0.443208	0.506771	0.0315047	0.0332856	0.0560927	0.0700442	0.0505377	0.208749	0.0730799	0.0414574	0.0324329	0.0370691	0.0393519	0.0211675	0.0177385	0.0234504	0.0565252	0.0570917	3.08336	223.828	0.00762424
Nb	0.0178141	0.00760608	0.00627309	0.00551479	0.00861507	0.00568982	0.00657136	0.00668751	0.00684532	0.00801663	0.00666079	0.0489974	0.0277621	0.00466224	0.00837793	0.00483102	0.00487424	0.00608178	0.00451349	0.00798242	0.00917813	0.0117828	0.0533006	105.003	0.00259341
Mo	n. a.	0.264334	0.103924	0.668166	0.24517	0.246782	0.0866812	0.179163	0.077018	0.162223	0.320598	0.174868	0.0857081	0.146977	0.152878	0.14382	0.114839	0.159879	0.077818	0.1176	0.0972074	0.100192	0.331553	2.06988	0.00294006
Cd	n. a.	76.6026	0.474783	0.721192	0.00759359	0.0183558	0.0245032	0.0101224	0.0194784	0.0219342	0.00481312	0.0297131	0.0812487	0.0648965	0.0111717	0.0123266	0.0083471	0.0320936	0.0207482	0.025463	0.0100117	0.0088516	0.0576723	0.318819	0.00186008
Sn	n. a.	0.0680539	0.0184473	0.0159667	0.0168034	0.0159529	0.0147845	0.0182716	0.0251167	0.0229865	0.0117811	0.0276076	0.00752007	0.00136503	0.0126592	0.0122076	0.00864535	0.00789967	0.00756999	0.0075532	0.00613125	0.00983067	0.212099	1.39512	0.0162544
Sb	n. a.	0.018288	0.0397571	0.180993	0.229766	0.512254	0.257441	0.242545	0.21561	0.351266	0.191589	0.274567	0.725801	0.181822	0.0533527	0.110275	0.0129663	0.0114963	0.00975051	0.0588081	0.15811	0.119284	0.290821	0.17674	0.00165838
Cs	32.24	0.711698	0.00563118	0.0557247	0.00201068	0.00259465	0.00310858	0.00217107	0.0039779	0.00409532	0.00250599	0.010577	0.0587477	0.00411828	0.00308603	0.0026498	0.00133497	0.00195504	0.00180664	0.00226782	0.00545535	0.00723432	10.6737	0.676355	0.000193086
Ba	0.594166	3.1552	7.19933	31.1389	5.24372	3.84378	4.28154	6.42258	1.16978	3.96863	8.42187	3.60473	9.56542	2.98642	7.50291	6.19715	17.2284	11.0706	25.6727	10.3823	2.72392	1.92936	26.1154	935.897	0.0634484
La	1.27019	1.17724	0.153626	0.157491	0.162139	0.154479	0.128603	0.190693	0.114489	0.140037	0.196401	0.13834	0.279233	0.136626	0.0172729	0.00965203	0.00771887	0.00686624	0.0234713	0.0206655	0.00841848	0.00925302	0.342199	83.8245	0.00114497
Ce	2.20986	2.11305	0.176404	0.25739	0.506605	0.479284	0.406729	0.533612	0.213217	0.378044	0.474694	0.3275	0.658726	0.176468	0.034112	0.0183435	0.0118559	0.0123807	0.00866978	0.03394	0.0203197	0.0246185	0.789911	142.994	0.00162581
Pr	0.200724	0.192466	0.0113023	0.0294752	0.0524603	0.0464301	0.0437903	0.0605965	0.0364345	0.0443652	0.0600035	0.0409448	0.0925285	0.0171794	0.00376462	0.0024231	0.00135765	0.00165395	0.00530081	0.00341955	0.00220503	0.00267133	0.11859	16.309	0.000159988
Nd	0.511699	0.501148	0.0317212	0.121368	0.191536	0.163919	0.158923	0.218273	0.13249	0.158453	0.204798	0.154057	0.40495	0.0648996	0.0136747	0.00990002	0.0047196	0.00665303	0.0256792	0.0125518	0.00908656	0.0122938	0.606859	63.3681	0.00086492
Sm	0.0149977	0.0167065	0.00600463	0.030237	0.0130847	0.0115563	0.0160149	0.014192	0.0108833	0.0142448	0.0115657	0.0189975	0.0663058	0.00805839	0.00324945	0.00231399	0.00150349	0.00145645	0.00749153	0.00264638	0.0028996	0.00278306	0.213375	11.4711	0.000177675
Eu	0.0926222	0.0884739	0.0151912	0.0362745	0.0318855	0.0334058	0.0343851	0.0321895	0.027839	0.0352722	0.0303059	0.0334821	0.0489761	0.0317386	0.00103873	0.000585323	0.000643167	0.000346702	0.00204673	0.000563311	0.000723873	0.000798092	0.0822496	3.51403	4.03169e-05
Gd	0.00354189	0.00201318	0.00493355	0.0235975	0.00332649	0.00609186	0.013966	0.00402035	0.00658103	0.0108949	0.00350663	0.0187101	0.0289912	0.0103093	0.00285619	0.00150194	0.00554894	0.0057192	0.0135476	0.00339545	0.00393401	0.00383356	0.32679	9.31304	0.000271956
Tb	0.00041266	0.000612401	0.000642947	0.00184635	0.000564556	0.000969602	0.00195201	0.000531171	0.000872875	0.00145692	0.000600031	0.00290806	0.00129974	0.00118059	0.000416472	0.000426959	0.00172287	0.00183125	0.00240808	0.00110982	0.000711026	0.000794202	0.0636643	1.24349	4.05382e-05
Dy	0.00170693	0.00229732	0.00476194	0.0178529	0.00476117	0.00631738	0.0132115	0.00440574	0.00634604	0.0108984	0.00480927	0.0193796	0.00545211	0.00750201	0.00280495	0.00239861	0.018707	0.0225113	0.0254829	0.0122086	0.0047033	0.00564008	0.442283	6.32272	0.000201241
Ho	0.000494606	0.000642525	0.000978271	0.00567103	0.00134643	0.00186853	0.00323754	0.00116419	0.0019902	0.00281152	0.00152876	0.00451694	0.00111469	0.00210931	0.000795524	0.000741039	0.00618003	0.00720375	0.00760993	0.00433053	0.00131674	0.00170092	0.101549	1.07666	3.78274e-05
Er	0.00188188	0.00208063	0.0035728	0.0244764	0.00512424	0.00656318	0.0108754	0.00487822	0.00682013	0.00966924	0.0063876	0.0144869	0.00400495	0.00684461	0.00282573	0.00290161	0.027357	0.0307359	0.0289754	0.0180856	0.00536047	0.0062946	0.293014	2.48548	0.000219732
Tm	0.000534047	0.000538537	0.000817858	0.00516416	0.00116793	0.00140658	0.00188213	0.00115339	0.00144317	0.00189234	0.00135519	0.00238052	0.000800301	0.00136634	0.000742327	0.000724934	0.0050163	0.00624099	0.00538763	0.00412568	0.00123477	0.00113019	0.0461212	0.307835	2.45915e-05
Yb	0.00597271	0.00669675	0.00948131	0.0441905	0.0116707	0.0123571	0.0172768	0.0113992	0.0134066	0.0186737	0.0135855	0.0211245	0.00865736	0.0119396	0.00828168	0.00808714	0.0460028	0.0517583	0.0432575	0.0362388	0.0110209	0.0111461	0.316096	1.80276	0.000202923
Lu	0.0015403	0.00165563	0.00227901	0.00890697	0.00261898	0.00290345	0.00381381	0.00248219	0.00299146	0.00402247	0.00312182	0.00400759	0.00205108	0.00285508	0.00163008	0.00180077	0.00851744	0.00923035	0.00835803	0.00794211	0.00242287	0.00283465	0.050546	0.246678	4.0626e-05
Hf	n. a.	0.00156581	0.00100343	0.000793312	0.00726637	0.00833409	0.00316327	0.00300564	0.00305377	0.0056285	0.00365313	0.00726009	0.00244332	0.00233928	0.00144689	0.00161423	0.00139988	0.00114872	0.000936503	0.0013953	0.00242883	0.00219381	0.136844	5.42868	0.000323679
Ta	0.263888	0.000911994	0.000363692	0.000622607	0.00138499	0.00081808	0.0118333	0.0125976	0.0074165	0.0143102	0.0100046	0.00303785	0.00155704	0.00515558	0.00228502	0.000552284	0.000531484	0.000613407	0.000531042	0.000818235	0.000649475	0.0022789	0.0308083	5.71217	0.000221579
W	n. a.	1.78589	0.541524	1.22873	0.975584	0.681426	0.0181204	0.0191408	0.0153909	0.0181458	0.0189406	1.99147	3.6876	0.0201073	1.15317	1.0311	1.24774	1.74734	1.36341	1.16486	0.710345	0.454705	20.1288	27.9926	0.00143121
Pb	n. a.	1916.95	17.6693	11.4043	0.342184	0.449407	0.145098	0.19347	0.108936	0.184714	0.147116	0.18029	0.169314	6.05292	3.87515	11.2373	87.4368	0.671502	0.482112	28.0254	2.32272	2.12411	10.6898	3.25199	0.0323593
Th	0.0133846	0.00253444	0.000861332	0.00222769	0.0392683	0.025812	0.000720231	0.000927964	0.00720646	0.000857719	0.000635874	0.00613357	0.00182804	0.000414491	0.0024538	0.00148009	0.0019973	0.00197555	0.00124507	0.00452855	0.0020626	0.00258074	0.0648336	10.1428	0.000261495
U	0.122535	0.00187582	0.00929066	0.00534409	0.0155164	0.136803	0.278507	0.0460263	0.257013	0.361583	0.0116437	0.345566	0.00439642	0.0268324	0.00104031	0.0554425	0.000697863	0.0541299	0.511102	0.00295158	0.00460087	0.00346927	0.056678	2.44321	0.000348835
L.O.I is for loss on ignition / b. d. l. is for below detection limit / n. a. is for not analyzed

## Sheet: Compilation REE
Supplementary Data 1: Compilation of whole-rock REE concentrations in serpentinites and variably serpentinized peridotites from abyssal (including black smoker related serpentinites, in red) and supra-subduction environments reported in the literature.
																		Normalizing values of Barrat et al. 2012 (GCA)
																		0.235	0.6	0.091	0.464	0.153	0.0586	0.206	0.0375	0.254	0.0566	0.166	0.0262	0.168	0.0246
			RAW DATA															Chondrite Normalized Barrat et al. 2012
	Sample	Location	La	Ce	Pr	Nd	Sm	Eu	Gd	Tb	Dy	Ho	Er	Tm	Yb	Lu		La	Ce	Pr	Nd	Sm	Eu	Gd	Tb	Dy	Ho	Er	Tm	Yb	Lu
														ABYSSAL
Marques et al. 2006 Miner. Deposita)	SH1DR3-2-3	Rainbow hydrothermal field - Mid Atlantic ridge	7.36	7.8	0.56	1.78	0.28	0.1	0.18	0.02	0.09	0.01	0.02	b. d. l.	0.01	0.003		31.3191	13	6.15385	3.83621	1.83007	1.70648	0.873786	0.533333	0.354331	0.176678	0.120482	0	0.0595238	0.121951
	SH1DR3-2-1	Rainbow hydrothermal field - Mid Atlantic ridge	21.46	20.27	1.23	3.54	0.44	0.81	0.32	0.06	0.29	0.06	0.17	0.02	0.13	0.02		91.3191	33.7833	13.5165	7.62931	2.87582	13.8225	1.5534	1.6	1.14173	1.06007	1.0241	0.763359	0.77381	0.813008
	IR-DR-01-C-01	Rainbow hydrothermal field - Mid Atlantic ridge	19.23	21.27	1.47	4.54	0.6	0.05	0.36	0.05	0.16	0.02	0.04		0.02	b. d. l.		81.8298	35.45	16.1538	9.78448	3.92157	0.853242	1.74757	1.33333	0.629921	0.353357	0.240964	b. d. l.	0.119048	b. d. l.
	IR-DR-01-G02	Rainbow hydrothermal field - Mid Atlantic ridge	2.39	2.66	0.19	0.57	0.07	0.03	0.05	b. d. l.	0.02	b. d. l.	b. d. l.	b. d. l.	b. d. l.	b. d. l.		10.1702	4.43333	2.08791	1.22845	0.457516	0.511945	0.242718	b. d. l.	0.0787402	b. d. l.	b. d. l.	b. d. l.	b. d. l.	b. d. l.
	IR-DR-02-D	Rainbow hydrothermal field - Mid Atlantic ridge	1.1	0.8	0.11	0.3	0.05	0.04	0.08	0.01	0.08	0.02	0.05	0.01	0.05	0.01		4.68085	1.33333	1.20879	0.646552	0.326797	0.682594	0.38835	0.266667	0.314961	0.353357	0.301205	0.381679	0.297619	0.406504
	IR-DR-03-F	Rainbow hydrothermal field - Mid Atlantic ridge	1.03	0.73	0.12	0.27	0.05	0.03	0.05	b. d. l.	0.04	b. d. l.	0.02	b. d. l.	0.02	0.004		4.38298	1.21667	1.31868	0.581897	0.326797	0.511945	0.242718	b. d. l.	0.15748	b. d. l.	0.120482	b. d. l.	0.119048	0.162602
	IR-DR-02-C	Rainbow hydrothermal field - Mid Atlantic ridge	0.21	0.33	0.03	0.13	0.04	0.01	0.03	b. d. l.	0.04	b. d. l.	0.02	b. d. l.	0.04	0.005		0.893617	0.55	0.32967	0.280172	0.261438	0.170648	0.145631	b. d. l.	0.15748	b. d. l.	0.120482	b. d. l.	0.238095	0.203252
	SH1DR3-9-4	Rainbow hydrothermal field - Mid Atlantic ridge	2.08	1.5	0.2	0.52	0.08	0.26	0.09	b. d. l.	0.07	b. d. l.	0.05	b. d. l.	0.02	0.004		8.85106	2.5	2.1978	1.12069	0.522876	4.43686	0.436893	b. d. l.	0.275591	b. d. l.	0.301205	b. d. l.	0.119048	0.162602
	SH1DR3-9-9	Rainbow hydrothermal field - Mid Atlantic ridge	1.39	1.39	0.16	0.44	0.09	0.03	0.09	b. d. l.	0.07	b. d. l.	0.05	0.005	0.03	0.005		5.91489	2.31667	1.75824	0.948276	0.588235	0.511945	0.436893	b. d. l.	0.275591	b. d. l.	0.301205	0.19084	0.178571	0.203252
	IR-DR-01-A-05	Rainbow hydrothermal field - Mid Atlantic ridge	1.03	1.46	0.28	0.93	0.21	0.09	0.25	0.04	0.26	0.06	0.18	0.03	0.18	0.03		4.38298	2.43333	3.07692	2.00431	1.37255	1.53584	1.21359	1.06667	1.02362	1.06007	1.08434	1.14504	1.07143	1.21951
	IR-DR-02-B-04	Rainbow hydrothermal field - Mid Atlantic ridge	0.07	0.09	0.01	b. d. l.	0.01	0.01	b. d. l.	b. d. l.	0.01	b. d. l.	0.01	b. d. l.	0.03	0.004		0.297872	0.15	0.10989	b. d. l.	0.0653595	0.170648	b. d. l.	b. d. l.	0.0393701	b. d. l.	0.060241	b. d. l.	0.178571	0.162602
Augustin et al. 2012 (G3)	33 GTV-33-11	Logatchev hydrothermal field - Mid Atlantic ridge	0.09	0.9	0.08	0.38	0.17	0.06	0.14	0.03	0.22	0.04	0.11	0.02	0.16	0.02		0.382979	1.5	0.879121	0.818966	1.11111	1.02389	0.679612	0.8	0.866142	0.706714	0.662651	0.763359	0.952381	0.813008
	33 GTV-33-12	Logatchev hydrothermal field - Mid Atlantic ridge	0.09	0.09	0.06	0.27	0.07	0.03	0.08	0.01	0.08	0.01	0.04	0.01	0.04	0.01		0.382979	0.15	0.659341	0.581897	0.457516	0.511945	0.38835	0.266667	0.314961	0.176678	0.240964	0.381679	0.238095	0.406504
	33 GTV-33-17A	Logatchev hydrothermal field - Mid Atlantic ridge	0.87	2.1	0.33	1.7	0.57	0.43	0.76	0.14	0.95	0.2	0.55	0.08	0.56	0.08		3.70213	3.5	3.62637	3.66379	3.72549	7.33788	3.68932	3.73333	3.74016	3.53357	3.31325	3.05344	3.33333	3.25203
	35 GTV-35-1F	Logatchev hydrothermal field - Mid Atlantic ridge	0.39	0.92	0.12	0.55	0.15	1.37	0.17	0.03	0.21	0.05	0.13	0.02	0.14	0.02		1.65957	1.53333	1.31868	1.18534	0.980392	23.3788	0.825243	0.8	0.826772	0.883392	0.783133	0.763359	0.833333	0.813008
	35 GTV-35-4A	Logatchev hydrothermal field - Mid Atlantic ridge	1.24	2.7	0.35	1.46	0.33	0.05	0.36	0.06	0.47	0.12	0.38	0.07	0.49	0.08		5.2766	4.5	3.84615	3.14655	2.15686	0.853242	1.74757	1.6	1.85039	2.12014	2.28916	2.67176	2.91667	3.25203
	35 GTV-35-4B	Logatchev hydrothermal field - Mid Atlantic ridge	0.24	0.54	0.08	0.42	0.16	0.26	0.25	0.05	0.32	0.07	0.19	0.03	0.18	0.03		1.02128	0.9	0.879121	0.905172	1.04575	4.43686	1.21359	1.33333	1.25984	1.23675	1.14458	1.14504	1.07143	1.21951
	35 GTV-35-5	Logatchev hydrothermal field - Mid Atlantic ridge	0.14	0.37	0.05	0.24	0.07	0.03	0.08	0.01	0.09	0.02	0.05	0.01	0.06	0.01		0.595745	0.616667	0.549451	0.517241	0.457516	0.511945	0.38835	0.266667	0.354331	0.353357	0.301205	0.381679	0.357143	0.406504
	35 GTV-35-9	Logatchev hydrothermal field - Mid Atlantic ridge	0.19	0.47	0.07	0.31	0.08	0.05	0.09	0.01	0.09	0.02	0.06	0.01	0.06	0.01		0.808511	0.783333	0.769231	0.668103	0.522876	0.853242	0.436893	0.266667	0.354331	0.353357	0.361446	0.381679	0.357143	0.406504
	62 GTV-62-1A	Logatchev hydrothermal field - Mid Atlantic ridge	0.18	0.42	0.07	0.38	0.1	0.16	0.13	0.02	0.11	0.02	0.06	0.01	0.07	0.01		0.765957	0.7	0.769231	0.818966	0.653595	2.73038	0.631068	0.533333	0.433071	0.353357	0.361446	0.381679	0.416667	0.406504
	74 GTV-74-2C	Logatchev hydrothermal field - Mid Atlantic ridge	0.14	0.16	0.06	0.29	0.08	0.03	0.09	0.01	0.09	0.02	0.05	0.01	0.06	0.01		0.595745	0.266667	0.659341	0.625	0.522876	0.511945	0.436893	0.266667	0.354331	0.353357	0.301205	0.381679	0.357143	0.406504
	250 GTV-250-1A	Logatchev hydrothermal field - Mid Atlantic ridge	0.15	0.38	0.09	0.55	0.26	0.1	0.32	0.08	0.45	0.1	0.29	0.05	0.37	0.05		0.638298	0.633333	0.989011	1.18534	1.69935	1.70648	1.5534	2.13333	1.77165	1.76678	1.74699	1.9084	2.20238	2.03252
Andreani et al. 2014 (G3)	M7-PL4–5	Rainbow hydrothermal field - Mid Atlantic ridge	0.3143	0.883	0.1268	0.7282	0.2503	0.0575	0.3283	0.0533	0.354	0.061	0.1947	0.0301	0.1927	0.0332		1.33745	1.47167	1.39341	1.5694	1.63595	0.981229	1.59369	1.42133	1.3937	1.07774	1.17289	1.14885	1.14702	1.34959
	M7-PL4–6	Rainbow hydrothermal field - Mid Atlantic ridge	0.0778	0.1218	0.0193	0.0896	0.0214	0.0053	0.0319	0.0051	0.0358	0.0084	0.0267	0.0045	0.0349	0.0073		0.331064	0.203	0.212088	0.193103	0.139869	0.0904437	0.154854	0.136	0.140945	0.14841	0.160843	0.171756	0.207738	0.296748
	M7-PL4–9	Rainbow hydrothermal field - Mid Atlantic ridge	20.188	17.9557	1.0326	2.3884	0.2222	0.0219	0.4028	0.0302	0.1154	0.0173	0.0738	0.0099	0.0671	0.012		85.9064	29.9262	11.3473	5.14741	1.45229	0.37372	1.95534	0.805333	0.454331	0.305654	0.444578	0.377863	0.399405	0.487805
	M7-PL4–14a	Rainbow hydrothermal field - Mid Atlantic ridge	0.2493	0.5912	0.0749	0.3648	0.127	0.1309	0.185	0.0287	0.1756	0.0308	0.0771	0.0103	0.0625	0.0102		1.06085	0.985333	0.823077	0.786207	0.830065	2.23379	0.898058	0.765333	0.691339	0.54417	0.464458	0.39313	0.372024	0.414634
	M7-PL4–14b	Rainbow hydrothermal field - Mid Atlantic ridge	0.2077	0.3034	0.0325	0.1349	0.031	0.1944	0.0443	0.0061	0.039	0.0071	0.021	0.0033	0.0249	0.0051		0.88383	0.505667	0.357143	0.290733	0.202614	3.31741	0.215049	0.162667	0.153543	0.125442	0.126506	0.125954	0.148214	0.207317
	M7-PL10-7	Rainbow hydrothermal field - Mid Atlantic ridge	0.093	0.167	0.019	0.084	0.019	0.006	0.032	0.006	0.047	0.012	0.04	0.006	0.051	0.01		0.395745	0.278333	0.208791	0.181034	0.124183	0.102389	0.15534	0.16	0.185039	0.212014	0.240964	0.229008	0.303571	0.406504
	M7-DR13-2	Rainbow hydrothermal field - Mid Atlantic ridge	1.581	4.916	0.336	1.438	0.3	0.071	0.357	0.052	0.324	0.065	0.189	0.028	0.176	0.03		6.72766	8.19333	3.69231	3.09914	1.96078	1.2116	1.73301	1.38667	1.27559	1.14841	1.13855	1.0687	1.04762	1.21951
	M8-DR5-1	Rainbow hydrothermal field - Mid Atlantic ridge	0.016	0.034	0.004	0.012	0.003	0.002	0.003	b. d. l.	0.003	0.001	0.004	0.001	0.013	0.003		0.0680851	0.0566667	0.043956	0.0258621	0.0196078	0.0341297	0.0145631	b. d. l.	0.011811	0.0176678	0.0240964	0.0381679	0.077381	0.121951
	M8-DR6-1a	Rainbow hydrothermal field - Mid Atlantic ridge	0.0109	0.0211	0.002	0.0078	0.0015	0.0018	0.0019	0.0002	0.002	0.0008	0.0041	0.0011	0.0137	0.0038		0.046383	0.0351667	0.021978	0.0168103	0.00980392	0.0307167	0.0092233	0.00533333	0.00787402	0.0141343	0.0246988	0.0419847	0.0815476	0.154472
	M8-DR6-1b	Rainbow hydrothermal field - Mid Atlantic ridge	0.0077	0.0142	0.0014	0.0048	0.0012	0.001	0.0015	0.0002	0.0013	0.0006	0.0038	0.0011	0.0141	0.0037		0.032766	0.0236667	0.0153846	0.0103448	0.00784314	0.0170648	0.00728155	0.00533333	0.00511811	0.0106007	0.0228916	0.0419847	0.0839286	0.150407
	M8-DR6-1c	Rainbow hydrothermal field - Mid Atlantic ridge	0.0074	0.0153	0.0013	0.005	0.0012	0.0006	0.001	0.0001	0.0011	0.0005	0.003	0.0011	0.0117	0.0032		0.0314894	0.0255	0.0142857	0.0107759	0.00784314	0.0102389	0.00485437	0.00266667	0.00433071	0.00883392	0.0180723	0.0419847	0.0696429	0.130081
	M8-DR6-3	Rainbow hydrothermal field - Mid Atlantic ridge	0.1167	0.2785	0.0322	0.1554	0.0361	0.1023	0.0514	0.0069	0.046	0.0094	0.0298	0.005	0.0368	0.0073		0.496596	0.464167	0.353846	0.334914	0.235948	1.74573	0.249515	0.184	0.181102	0.166078	0.179518	0.19084	0.219048	0.296748
	M8-DR8-3	Rainbow hydrothermal field - Mid Atlantic ridge	0.0164	0.0348	0.0043	0.0201	0.005	0.0221	0.0065	0.0011	0.007	0.0015	0.0061	0.0014	0.0143	0.0032		0.0697872	0.058	0.0472527	0.043319	0.0326797	0.377133	0.0315534	0.0293333	0.0275591	0.0265018	0.036747	0.0534351	0.085119	0.130081
	M8-DR8-4	Rainbow hydrothermal field - Mid Atlantic ridge	0.0335	0.0881	0.0082	0.0356	0.0064	0.0109	0.0087	0.0011	0.007	0.0013	0.0044	0.0008	0.0073	0.0021		0.142553	0.146833	0.0901099	0.0767241	0.0418301	0.186007	0.042233	0.0293333	0.0275591	0.0229682	0.026506	0.0305344	0.0434524	0.0853659
	M8-DR8–22	Rainbow hydrothermal field - Mid Atlantic ridge	0.0225	0.047	0.0055	0.0281	0.0076	0.0261	0.0109	0.0021	0.0167	0.004	0.0168	0.0035	0.0335	0.0077		0.0957447	0.0783333	0.0604396	0.0605603	0.0496732	0.445392	0.0529126	0.056	0.065748	0.0706714	0.101205	0.133588	0.199405	0.313008
	M8-DR9-1a	Rainbow hydrothermal field - Mid Atlantic ridge	0.036	0.105	0.015	0.073	0.021	0.006	0.021	0.004	0.026	0.005	0.015	0.003	0.02	0.004		0.153191	0.175	0.164835	0.157328	0.137255	0.102389	0.101942	0.106667	0.102362	0.0883392	0.0903614	0.114504	0.119048	0.162602
	M8-DR10–13	Rainbow hydrothermal field - Mid Atlantic ridge	0.0754	0.1648	0.0193	0.0856	0.0265	0.0138	0.0474	0.0088	0.0646	0.0155	0.0532	0.0096	0.0752	0.0162		0.320851	0.274667	0.212088	0.184483	0.173203	0.235495	0.230097	0.234667	0.254331	0.273852	0.320482	0.366412	0.447619	0.658537
	M8-DR11-6	Rainbow hydrothermal field - Mid Atlantic ridge	0.0552	0.0637	0.0093	0.0398	0.006	0.0201	0.0104	0.0014	0.0107	0.0028	0.012	0.0025	0.0225	0.0055		0.234894	0.106167	0.102198	0.0857759	0.0392157	0.343003	0.0504854	0.0373333	0.042126	0.04947	0.0722892	0.0954198	0.133929	0.223577
	M8-DR12-1a	Rainbow hydrothermal field - Mid Atlantic ridge	0.555	0.664	0.055	0.195	0.035	0.023	0.039	0.004	0.017	0.004	0.013	0.003	0.021	0.005		2.3617	1.10667	0.604396	0.420259	0.228758	0.392491	0.18932	0.106667	0.0669291	0.0706714	0.0783133	0.114504	0.125	0.203252
	M8-DR12-4a	Rainbow hydrothermal field - Mid Atlantic ridge	0.1402	0.4766	0.0655	0.3655	0.1023	0.0428	0.1581	0.0234	0.1605	0.0312	0.096	0.0143	0.0969	0.0154		0.596596	0.794333	0.71978	0.787716	0.668627	0.730375	0.767476	0.624	0.63189	0.551237	0.578313	0.545802	0.576786	0.626016
	M8-DR13-1a	Rainbow hydrothermal field - Mid Atlantic ridge	0.2702	0.7904	0.1079	0.5345	0.1354	0.0628	0.1998	0.0296	0.2128	0.0417	0.1292	0.0202	0.1413	0.0248		1.14979	1.31733	1.18571	1.15194	0.884967	1.07167	0.969903	0.789333	0.837795	0.736749	0.778313	0.770992	0.841071	1.00813
	M8-DR15-1b	Rainbow hydrothermal field - Mid Atlantic ridge	0.0634	0.1151	0.0087	0.0227	0.0018	0.0132	0.0032	0.0004	0.0046	0.0017	0.0092	0.0023	0.0226	0.0053		0.269787	0.191833	0.0956044	0.0489224	0.0117647	0.225256	0.015534	0.0106667	0.0181102	0.0300353	0.0554217	0.0877863	0.134524	0.215447
Paulick et al. 2006 (J. Petrol.)	1268A (209-1268A-19R-1; 34-43)	15°20′N fracture zone - Mid-Atlantic ridge	0.0342814	0.0255815	0.0213926	0.0134602	0.0282232	0.367188	0.0132197	0.0180276	0	0.0502747	0.0675668	0.0891806	0.127128	0.197084		0.0342814	0.0255815	0.0213926	0.0134602	0.0282232	0.367188	0.0132197	0.0180276	0	0.0502747	0.0675668	0.0891806	0.127128	0.197084
	1268A (209-1268A-2R-2; 108-115)	15°20′N fracture zone - Mid-Atlantic ridge	0.323594	0.340689	0.293604	0.260827	0.167451	0.920983	0.0781253	0.0498345	0.0545373	0.0693917	0.098056	0.114601	0.118467	0.131327		0.323594	0.340689	0.293604	0.260827	0.167451	0.920983	0.0781253	0.0498345	0.0545373	0.0693917	0.098056	0.114601	0.118467	0.131327
	1268A (209-1268A-20R-1; 100-110)	15°20′N fracture zone - Mid-Atlantic ridge	0.0438717	0.0305382	0.0105641	0.00743391	0.0267075	0.650304	0.00934204	0.0108915	0	0.0310291	0.0409159	0.0610163	0.095594	0.156678		0.0438717	0.0305382	0.0105641	0.00743391	0.0267075	0.650304	0.00934204	0.0108915	0	0.0310291	0.0409159	0.0610163	0.095594	0.156678
	1268A (209-1268A-2R-2; 30-37)	15°20′N fracture zone - Mid-Atlantic ridge	0.347585	0.289709	0.255592	0.251185	0.209966	0.525561	0.176619	0.145931	0.154772	0.148514	0.16595	0.177075	0.211307	0.276777		0.347585	0.289709	0.255592	0.251185	0.209966	0.525561	0.176619	0.145931	0.154772	0.148514	0.16595	0.177075	0.211307	0.276777
	1268A (209-1268A-4R-1; 44-55)	15°20′N fracture zone - Mid-Atlantic ridge	1.31255	1.07357	1.01169	0.963219	0.882509	1.37824	0.792618	0.669486	0.6585	0.575608	0.516589	0.487364	0.48431	0.541358		1.31255	1.07357	1.01169	0.963219	0.882509	1.37824	0.792618	0.669486	0.6585	0.575608	0.516589	0.487364	0.48431	0.541358
	1268A (209-1268A-4R-1; 26-32)	15°20′N fracture zone - Mid-Atlantic ridge	0.751947	0.574196	0.423323	0.419543	0.19669	2.96095	0.137454	0.0906494	0.0806038	0.0569114	0.0632878	0.0784637	0.109885	0.154738		0.751947	0.574196	0.423323	0.419543	0.19669	2.96095	0.137454	0.0906494	0.0806038	0.0569114	0.0632878	0.0784637	0.109885	0.154738
	1268A (209-1268A-24R-2; 13-20)	15°20′N fracture zone - Mid-Atlantic ridge	0.176334	0.0277481	0.0105533	0.0058915	0.00358724	0.94486	0.0115506	0.0173799	0.0240441	0.0329447	0.0422289	0.0639974	0.0922567	0.136669		0.176334	0.0277481	0.0105533	0.0058915	0.00358724	0.94486	0.0115506	0.0173799	0.0240441	0.0329447	0.0422289	0.0639974	0.0922567	0.136669
	1268A (209-1268A-13R-1; 46-55)	15°20′N fracture zone - Mid-Atlantic ridge	0.665957	0.492692	0.370393	0.293973	0.213784	6.839	0.156704	0.115317	0.112727	0.0984459	0.0888737	0.0974777	0.124664	0.179604		0.665957	0.492692	0.370393	0.293973	0.213784	6.839	0.156704	0.115317	0.112727	0.0984459	0.0888737	0.0974777	0.124664	0.179604
	1268A (209-1268A-18R-2; 87-93)	15°20′N fracture zone - Mid-Atlantic ridge	4.37353	0.888216	2.75393	0.28392	0.200411	8.64423	0.142349	0.518994	0.0849348	0.461086	0.224471	1.98346	0.461279	4.73027		1.02778	0.53293	0.250607	0.131739	0.030663	0.506552	0.0293238	0.0194623	0.0215735	0.0260974	0.0372622	0.0519666	0.0774949	0.116365
	1268A (209-1268A-19R-1; 68-74)	15°20′N fracture zone - Mid-Atlantic ridge	0.703325	0.0455147	0.226551	0.0231786	0.0657608	7.47284	0.0518148	0.609884	0.0989628	0.807551	0.376884	4.12471	0.731733	7.93495		0.165281	0.0273088	0.0206162	0.0107549	0.0100614	0.437908	0.0106739	0.0228707	0.0251366	0.0457074	0.0625628	0.108067	0.122931	0.1952
	1268A (209-1268A-19R-3; 6-13)	15°20′N fracture zone - Mid-Atlantic ridge	0.962949	0.135498	0.454472	0.0536478	0.0507937	16.3793	0.0391524	0.314259	0.067936	0.43883	0.23676	2.17199	0.524293	5.53238		0.226293	0.0812989	0.041357	0.0248926	0.00777144	0.959824	0.0080654	0.0117847	0.0172557	0.0248378	0.0393021	0.0569063	0.0880812	0.136097
	1268A (209-1268A-20R-2; 30-37)	15°20′N fracture zone - Mid-Atlantic ridge	0.421824	0.0935098	0.434751	0.0604823	0.164002	13.0994	0.15274	1.31023	0.209994	1.20771	0.500328	4.36775	0.849921	8.19976		0.0991286	0.0561059	0.0395623	0.0280638	0.0250924	0.767624	0.0314644	0.0491335	0.0533385	0.0683563	0.0830545	0.114435	0.142787	0.201714
	1268A (209-1268A-17R-2; 131-138)	15°20′N fracture zone - Mid-Atlantic ridge	8.3546	1.98657	6.80152	1.02124	1.85197	54.267	0.866606	4.80101	0.537898	2.69168	0.962116	5.5958	1.03115	7.83965		1.96333	1.19194	0.618938	0.473854	0.283351	3.18005	0.178521	0.180038	0.136626	0.152349	0.159711	0.14661	0.173234	0.192855
	1270A (209-1270A-1R-1; 120-128)	15°20′N fracture zone - Mid-Atlantic ridge	0.0432869	0.0157813	0.0127724	0.00787908	0.0150924	0.0489317	0.00801361	0.00814239	0	0.0162086	0.0204665	0.0365088	0.0600018	0.109657		0.0432869	0.0157813	0.0127724	0.00787908	0.0150924	0.0489317	0.00801361	0.00814239	0	0.0162086	0.0204665	0.0365088	0.0600018	0.109657
	1270A (209-1270A-1R-2; 9-15)	15°20′N fracture zone - Mid-Atlantic ridge	0.201215	0.158009	0.125951	0.109546	0.101008	0.0527093	0.105588	0.107463	0.105883	0.105044	0.11023	0.115111	0.139955	0.18426		0.201215	0.158009	0.125951	0.109546	0.101008	0.0527093	0.105588	0.107463	0.105883	0.105044	0.11023	0.115111	0.139955	0.18426
	1270A (209-1270A-2R-1; 22-27)	15°20′N fracture zone - Mid-Atlantic ridge	0.0230798	0.0160925	0.0128651	0.00956652	0.00892495	0.119329	0.00979129	0.0140219	0.0190972	0.0282321	0.0424267	0.0598618	0.0911383	0.140509		0.0230798	0.0160925	0.0128651	0.00956652	0.00892495	0.119329	0.00979129	0.0140219	0.0190972	0.0282321	0.0424267	0.0598618	0.0911383	0.140509
	1272A (209-1272A-13R-2; 14-21)	15°20′N fracture zone - Mid-Atlantic ridge	0.0168936	0.0118291	0.00902642	0.00735687	0.00647358	0.00578537	0.00713897	0.0115271	0.0164127	0.021384	0.0286848	0.0447134	0.0717291	0.106871		0.0168936	0.0118291	0.00902642	0.00735687	0.00647358	0.00578537	0.00713897	0.0115271	0.0164127	0.021384	0.0286848	0.0447134	0.0717291	0.106871
	1272A (209-1272A-14R-1; 43-53)	15°20′N fracture zone - Mid-Atlantic ridge	0.0121742	0.00574828	0.00523342	0.00335409	0.00965783	0.00821702	0.00753369	0.0117493	0.0202552	0.0248295	0.0285506	0.0471626	0.0680712	0.113509		0.0121742	0.00574828	0.00523342	0.00335409	0.00965783	0.00821702	0.00753369	0.0117493	0.0202552	0.0248295	0.0285506	0.0471626	0.0680712	0.113509
	1272A (209-1272A-16R-1; 82-89)	15°20′N fracture zone - Mid-Atlantic ridge	0.00445798	0.00388213	0.00320159	0.00239599	0.00308129	0.0109367	0.00605956	0.00857606	0.0138157	0.0202706	0.033566	0.0497114	0.0712896	0.11694		0.00445798	0.00388213	0.00320159	0.00239599	0.00308129	0.0109367	0.00605956	0.00857606	0.0138157	0.0202706	0.033566	0.0497114	0.0712896	0.11694
	1272A (209-1272A-19R-2; 40-48)	15°20′N fracture zone - Mid-Atlantic ridge	0.00397655	0.00268485	0.002069	0.00164366	0.00166548	0.00189468	0.00133808	0.00207798	0.00533345	0.0135929	0.0232146	0.0459959	0.0770666	0.129917		0.00397655	0.00268485	0.002069	0.00164366	0.00166548	0.00189468	0.00133808	0.00207798	0.00533345	0.0135929	0.0232146	0.0459959	0.0770666	0.129917
	1272A (209-1272A-21R-1; 27-37)	15°20′N fracture zone - Mid-Atlantic ridge	0.00811736	0.00678219	0.00502264	0.00342513	0.00321257	0.00740748	0.00297802	0.00413427	0.00745708	0.0208418	0.033453	0.0560992	0.0913614	0.145775		0.00811736	0.00678219	0.00502264	0.00342513	0.00321257	0.00740748	0.00297802	0.00413427	0.00745708	0.0208418	0.033453	0.0560992	0.0913614	0.145775
	1272A (209-1272A-24R-1; 104-112)	15°20′N fracture zone - Mid-Atlantic ridge	0.0114654	0.0111947	0.00695662	0.00532202	0.00355487	0.00524681	0.00382949	0.00557077	0.00856974	0.015193	0.028053	0.0494244	0.0763492	0.119178		0.0114654	0.0111947	0.00695662	0.00532202	0.00355487	0.00524681	0.00382949	0.00557077	0.00856974	0.015193	0.028053	0.0494244	0.0763492	0.119178
	1272A (209-1272A-25R-1; 108-118)	15°20′N fracture zone - Mid-Atlantic ridge	0.00489293	0.00463502	0.00315414	0.00318234	0.0036412	0.00327038	0.00180989	0.00295509	0.00642738	0.0145069	0.0325776	0.0506421	0.0910367	0.136871		0.00489293	0.00463502	0.00315414	0.00318234	0.0036412	0.00327038	0.00180989	0.00295509	0.00642738	0.0145069	0.0325776	0.0506421	0.0910367	0.136871
	1272A (209-1272A-26R-1; 50-57)	15°20′N fracture zone - Mid-Atlantic ridge	0.010673	0.00801583	0.00472679	0.00373016	0.00526724	0.010136	0.0039884	0.00492382	0.0103948	0.0194111	0.0341901	0.0618262	0.104254	0.151357		0.010673	0.00801583	0.00472679	0.00373016	0.00526724	0.010136	0.0039884	0.00492382	0.0103948	0.0194111	0.0341901	0.0618262	0.104254	0.151357
	1272A (209-1272A-26R-3; 59-68)	15°20′N fracture zone - Mid-Atlantic ridge	0.00596372	0.00652737	0.00475226	0.00324109	0.00586391	0.0149148	0.0034774	0.00468839	0.00906721	0.017604	0.0308241	0.0569094	0.0935774	0.13747		0.00596372	0.00652737	0.00475226	0.00324109	0.00586391	0.0149148	0.0034774	0.00468839	0.00906721	0.017604	0.0308241	0.0569094	0.0935774	0.13747
	1272A (209-1272A-27R-2; 12-20)	15°20′N fracture zone - Mid-Atlantic ridge	0.00577415	0.0042111	0.00298645	0.00181608	0.00172198	0.0328698	0.00121603	0.00198311	0.0056703	0.0126947	0.025036	0.0464979	0.0752126	0.129663		0.00577415	0.0042111	0.00298645	0.00181608	0.00172198	0.0328698	0.00121603	0.00198311	0.0056703	0.0126947	0.025036	0.0464979	0.0752126	0.129663
	1274A (209-1274A-8R-1; 72-82)	15°20′N fracture zone - Mid-Atlantic ridge	0.00366432	0.00448653	0.00487067	0.0032285	0.0128116	0.0149117	0.0104774	0.0114563	0.0206369	0.0359255	0.0449682	0.0620494	0.0949521	0.149729		0.00366432	0.00448653	0.00487067	0.0032285	0.0128116	0.0149117	0.0104774	0.0114563	0.0206369	0.0359255	0.0449682	0.0620494	0.0949521	0.149729
	1274A (209-1274A-12R-1; 134-142)	15°20′N fracture zone - Mid-Atlantic ridge	0.00943242	0.00831194	0.0087393	0.00449873	0.00782242	0.0160835	0.00968838	0.0233131	0.0217529	0.0455403	0.0724497	0.113677	0.14658	0.246342		0.00943242	0.00831194	0.0087393	0.00449873	0.00782242	0.0160835	0.00968838	0.0233131	0.0217529	0.0455403	0.0724497	0.113677	0.14658	0.246342
	1274A (209-1274A-14R-1; 30-36)	15°20′N fracture zone - Mid-Atlantic ridge	0.0334922	0.030502	0.0262862	0.019642	0.018101	0.0187038	0.0225972	0.0321181	0.0454067	0.0626193	0.0769113	0.108653	0.149986	0.205093		0.0334922	0.030502	0.0262862	0.019642	0.018101	0.0187038	0.0225972	0.0321181	0.0454067	0.0626193	0.0769113	0.108653	0.149986	0.205093
	1274A (209-1274A-15R-2; 39-46)	15°20′N fracture zone - Mid-Atlantic ridge	0.00842361	0.00595186	0.00655337	0.00410626	0.0117751	0.0172643	0	0.0508936	0.0719599	0.0912966	0.114899	0.122813	0.156442	0.176399		0.00842361	0.00595186	0.00655337	0.00410626	0.0117751	0.0172643	0	0.0508936	0.0719599	0.0912966	0.114899	0.122813	0.156442	0.176399
	1274A (209-1274A-17R-1; 121-129)	15°20′N fracture zone - Mid-Atlantic ridge	0.0102728	0.00877062	0.00637147	0.00698078	0.0151602	0.0132801	0.0187769	0.02618	0.0441936	0.0646241	0.0911994	0.137355	0.205639	0.286006		0.0102728	0.00877062	0.00637147	0.00698078	0.0151602	0.0132801	0.0187769	0.02618	0.0441936	0.0646241	0.0911994	0.137355	0.205639	0.286006
	1274A (209-1274A-18R-1; 83-93)	15°20′N fracture zone - Mid-Atlantic ridge	0.0167697	0.0123862	0.00751261	0.00771829	0.00794466	0.0342542	0.0115971	0.0236073	0.0363902	0.0632935	0.101692	0.135547	0.190856	0.270818		0.0167697	0.0123862	0.00751261	0.00771829	0.00794466	0.0342542	0.0115971	0.0236073	0.0363902	0.0632935	0.101692	0.135547	0.190856	0.270818
	1274A (209-1274A-22R-2; 24-32)	15°20′N fracture zone - Mid-Atlantic ridge	0.0137153	0.0101185	0.00898063	0.0145161	0.0290446	0.0268692	0.0286562	0.0287089	0.032547	0.0325485	0.0315368	0.0450716	0.0623208	0.104892		0.0137153	0.0101185	0.00898063	0.0145161	0.0290446	0.0268692	0.0286562	0.0287089	0.032547	0.0325485	0.0315368	0.0450716	0.0623208	0.104892
	1274A (209-1274A-27R-2; 5-11)	15°20′N fracture zone - Mid-Atlantic ridge	0.0494597	0.0496399	0.0489701	0.0421066	0.0385212	0.0152007	0.0422318	0.054921	0.057366	0.0653822	0.0775402	0.083788	0.122763	0.158499		0.0494597	0.0496399	0.0489701	0.0421066	0.0385212	0.0152007	0.0422318	0.054921	0.057366	0.0653822	0.0775402	0.083788	0.122763	0.158499
	1271A (209-1271A-1R-1; 77-87)	15°20′N fracture zone - Mid-Atlantic ridge	5.00832	1.18214	5.5378	0.897321	1.74218	37.0036	1.10377	4.84277	0.706389	3.3232	1.2513	10.1593	2.85327	47.6009		1.17696	0.709281	0.503939	0.416357	0.266553	2.16841	0.227376	0.181604	0.179423	0.188093	0.207716	0.266175	0.479349	1.17098
	1271A (209-1271A-1R-1; 96-104)	15°20′N fracture zone - Mid-Atlantic ridge	3.73985	1.08641	5.69155	0.863516	1.55404	26.8221	0.835634	4.87133	0.571742	2.63969	0.931243	7.72063	2.1685	31.4222		0.878865	0.651844	0.517931	0.400672	0.237768	1.57178	0.172141	0.182675	0.145223	0.149406	0.154586	0.20228	0.364308	0.772987
	1271A (209-1271A-4R-1; 105-110)	15°20′N fracture zone - Mid-Atlantic ridge	1.04683	0.280861	1.41382	0.312043	1.20618	1.77636	0.865697	5.08434	0.838102	4.2339	1.65735	8.88	1.60619	17.634		0.246005	0.168516	0.128658	0.144788	0.184546	0.104095	0.178334	0.190663	0.212878	0.239639	0.275119	0.232656	0.26984	0.433797
	1271A (209-1271A-4R-2; 5-15)	15°20′N fracture zone - Mid-Atlantic ridge	0.77884	0.188055	0.883744	0.1387	0.338406	4.11983	0.223017	1.25184	0.233603	1.16871	0.47697	4.54143	1.13825	14.0206		0.183027	0.112833	0.0804207	0.0643569	0.0517761	0.241422	0.0459415	0.046944	0.0593351	0.0661488	0.0791771	0.118985	0.191227	0.344907
	1271A (209-1271A-4R-1; 54-61)	15°20′N fracture zone - Mid-Atlantic ridge	0.767653	0.316941	2.36516	0.354556	1.18473	5.68507	0.79548	4.07176	0.707754	3.56523	1.49642	9.95157	2.01755	15.7107		0.180398	0.190164	0.215229	0.164514	0.181263	0.333145	0.163869	0.152691	0.17977	0.201792	0.248406	0.260731	0.338949	0.386483
	1271B (209-1271B-6R-1; 27-33)	15°20′N fracture zone - Mid-Atlantic ridge	0.462956	0.137156	0.675601	0.0950632	0.157401	2.259	0.0665065	0.284341	0.0297162	0.124789	0.0525067	0.578653	0.14501	1.82273		0.108795	0.0822936	0.0614797	0.0441093	0.0240823	0.132377	0.0137003	0.0106628	0.00754792	0.00706307	0.00871611	0.0151607	0.0243617	0.0448391
	1271B (209-1271B-7R-1; 15-22)	15°20′N fracture zone - Mid-Atlantic ridge	0.118539	0.045689	0.256623	0.045514	0.113958	20.824	0.0654738	0.328675	0.0349478	0.188473	0.0899323	1.11158	0.32726	4.09175		0.0278567	0.0274134	0.0233527	0.0211185	0.0174355	1.22029	0.0134876	0.0123253	0.00887673	0.0106676	0.0149288	0.0291233	0.0549796	0.100657
	1274A (209-1274A-10R-1; 3-10)	15°20′N fracture zone - Mid-Atlantic ridge	0.0567751	0.0130945	0.0636872	0.0121963	0.0396639	0.12997	0.0343961	0.257474	0.0557981	0.380242	0.226105	2.08012	0.462057	5.11264		0.0133422	0.00785668	0.00579554	0.0056591	0.00606857	0.00761626	0.0070856	0.00965528	0.0141727	0.0215217	0.0375334	0.0544992	0.0776256	0.125771
	1274A (209-1274A-15R-1; 106-114)	15°20′N fracture zone - Mid-Atlantic ridge	0.0480436	0.0120601	0.0778379	0.00946827	0.0804396	0.327275	0.0746595	0.881806	0.16342	0.902605	0.365523	3.05057	0.579756	5.46329		0.0112902	0.00723605	0.00708325	0.00439328	0.0123073	0.0191783	0.0153799	0.0330677	0.0415087	0.0510875	0.0606768	0.0799249	0.097399	0.134397
	1274A (209-1274A-16R-1; 44-52)	15°20′N fracture zone - Mid-Atlantic ridge	0.0490613	0.00905808	0.0539372	0.00883934	0.132251	0.535035	0.188782	1.35595	0.245016	1.20025	0.479791	3.37392	0.574873	5.24703		0.0115294	0.00543485	0.00490828	0.00410145	0.0202343	0.031353	0.0388892	0.0508482	0.0622339	0.067934	0.0796453	0.0883967	0.0965786	0.129077
	1274A (209-1274A-16R-2; 26-38)	15°20′N fracture zone - Mid-Atlantic ridge	0.0311957	0.00849448	0.065596	0.0138815	0.182966	0.566576	0.215598	1.31827	0.228904	1.26137	0.467356	2.86304	0.529087	5.16351		0.007331	0.00509669	0.00596923	0.00644103	0.0279938	0.0332014	0.0444132	0.0494351	0.0581417	0.0713936	0.0775811	0.0750116	0.0888865	0.127022
	1274A (209-1274A-20R-1; 121-126)	15°20′N fracture zone - Mid-Atlantic ridge	0.0971335	0.0235746	0.133313	0.0195449	0.0784498	5.18941	0.0658253	0.43085	0.0862148	0.566266	0.243669	2.6306	0.545752	5.36105		0.0228264	0.0141447	0.0121315	0.00906885	0.0120028	0.304099	0.01356	0.0161569	0.0218986	0.0320507	0.0404491	0.0689217	0.0916863	0.131882
Kodolaniy et al. 2012 (J. Petrol.)	S001 (209-1274A-5R-1-4; 20-21)	15°20′N fracture zone - Mid-Atlantic ridge	0.00678915	0.0113416	0.00146603	0.00491455	0.00116596	0.000601588	0.00142083	0.000509871	0.00691164	0.00272301	0.0128489	0.00314486	0.0282918	0.00566524		0.02889	0.0189027	0.0161102	0.0105917	0.00762067	0.010266	0.00689721	0.0135966	0.0272112	0.0481098	0.0774031	0.120033	0.168404	0.230294
	S002 (209-1274A-27R-1-7; 93-95)	15°20′N fracture zone - Mid-Atlantic ridge	0.00120385	0.00284109	0.000369603	0.00137312	0	0.000794947	0.000249939	4.20858e-05	0.000635174	0.000276164	0.00157951	0.000516309	0.0061148	0.00159855		0.00512277	0.00473515	0.00406157	0.00295931	0	0.0135657	0.0012133	0.00112229	0.00250069	0.00487922	0.00951515	0.0197065	0.0363976	0.0649819
	S003 (209-1274A-12R-1-2; 10-14)	15°20′N fracture zone - Mid-Atlantic ridge	0.00264701	0.00467565	0.000557465	0.00240006	0.000370607	0.000445359	0.000956937	0.000361877	0.00437424	0.00159966	0.00835626	0.00210166	0.0202416	0.00427241		0.0112639	0.00779274	0.00612599	0.00517254	0.00242227	0.00759998	0.00464533	0.00965006	0.0172214	0.0282625	0.0503389	0.0802159	0.120486	0.173675
	S004 (209-1274A-27R-2-10; 101-103)	15°20′N fracture zone - Mid-Atlantic ridge	0.0042241	0.00969866	0.000936996	0.00401849	0.000621607	0.00017102	0.0010407	0.000183066	0.00234069	0.00097643	0.005355	0.00143926	0.0143072	0.00313957		0.0179749	0.0161644	0.0102967	0.00866053	0.00406279	0.00291843	0.00505195	0.00488176	0.00921533	0.0172514	0.0322591	0.0549335	0.0851617	0.127625
	S009 (209-1274A-5R-1-5; 25-29)	15°20′N fracture zone - Mid-Atlantic ridge	0.00126754	0.00259083	0.00033242	0.0013745	0.000371111	0.000620874	0.00183124	0.000878082	0.0126388	0.00484117	0.0217981	0.00478845	0.0403793	0.00752176		0.00539377	0.00431805	0.00365296	0.00296228	0.00242556	0.0105951	0.00888949	0.0234155	0.0497589	0.0855331	0.131314	0.182765	0.240353	0.305763
	S011 (209-1274A-25R-2-6b; 70-71)	15°20′N fracture zone - Mid-Atlantic ridge	0.000352616	0.000841406	0.000100683	0.000386559	0	0.000281799	0.000162193	5.37463e-05	0.00130249	0.000678279	0.00414349	0.00130422	0.0134236	0.00302709		0.00150049	0.00140234	0.00110641	0.000833102	0	0.00480885	0.000787344	0.00143324	0.00512791	0.0119837	0.0249608	0.0497793	0.0799022	0.123052
	S025 (147-895D-4R-5-1; 0-5)	Hess Deep (mid-ocean ridge)	0.00149276	0.00419606	0.000518302	0.00219394	0.00059013	0.00192793	0.00152108	0.000555585	0.00710569	0.00276141	0.0129095	0.00308484	0.0286401	0.00579367		0.00635216	0.00699344	0.00569563	0.00472831	0.00385706	0.0328998	0.00738388	0.0148156	0.0279752	0.0487881	0.0777683	0.117742	0.170477	0.235515
	S028 (147-895E-7R-4-4; 40-45)	Hess Deep (mid-ocean ridge)	0.0370833	0.0921491	0.0113284	0.0404396	0.00757423	0.00317386	0.00771291	0.00133055	0.00996675	0.00286182	0.0112981	0.00243227	0.0214161	0.00431903		0.157801	0.153582	0.124488	0.0871544	0.0495047	0.0541614	0.0374413	0.0354814	0.0392392	0.0505621	0.0680606	0.0928347	0.127477	0.17557
	S033 (147-895D-7R-1-20a; 118-123)	Hess Deep (mid-ocean ridge)	0.000719153	0.00145174	0.000166473	0.000451975	0	0.00071529	0.000631399	0.000325703	0.00457721	0.00187319	0.00947799	0.00223533	0.0218039	0.00461761		0.00306022	0.00241956	0.00182938	0.000974083	0	0.0122063	0.00306505	0.00868541	0.0180205	0.0330953	0.0570963	0.085318	0.129785	0.187708
	S039 (147-895D-2R-2-3a; 40-45)	Hess Deep (mid-ocean ridge)	0.00382617	0.00759647	0.000796377	0.00266151	0.000496649	0.00126768	0.00116157	0.000467759	0.00665244	0.00259261	0.0123935	0.0029828	0.0282352	0.00581157		0.0162816	0.0126608	0.0087514	0.00573602	0.00324607	0.0216327	0.0056387	0.0124736	0.0261907	0.0458058	0.0746597	0.113847	0.168067	0.236243
	S010 (209-1270D-6R-1-6; 47-50)	15°20′N fracture zone - Mid-Atlantic ridge	0.202358	0.226473	0.0278174	0.111695	0.0294352	0.0140911	0.0402999	0.00657942	0.0482659	0.0131626	0.044017	0.00724977	0.0507482	0.00993031		0.861097	0.377456	0.305685	0.240723	0.192387	0.240463	0.195631	0.175451	0.190023	0.232554	0.265163	0.276709	0.302072	0.403671
	S014 (209-1274A-2R-1-8; 47-51)	15°20′N fracture zone - Mid-Atlantic ridge	0.296396	0.32378	0.0342379	0.0976201	0.0148541	0.0128809	0.0116078	0.0015302	0.00679086	0.00133912	0.00367049	0.000647052	0.00578215	0.00124524		1.26126	0.539633	0.376241	0.210388	0.0970854	0.21981	0.0563487	0.0408054	0.0267357	0.0236594	0.0221114	0.0246966	0.0344175	0.0506196
	S034 (147-895E-2R-2-9a; 55-60)	Hess Deep (mid-ocean ridge)	0.009832	0.0144968	0.00138536	0.00462038	0.00109158	0.000636995	0.00163453	0.000470826	0.00485854	0.00195604	0.00967321	0.00240501	0.0234459	0.00517045		0.0418383	0.0241614	0.0152238	0.00995771	0.00713448	0.0108702	0.00793463	0.0125554	0.0191281	0.0345589	0.0582724	0.0917942	0.139559	0.210181
Godard et al. 2008 (EPSL)	1272A	M. A. R.	b. d. l.	b. d. l.	0.00032	0.00165	b. d. l.	b. d. l.	0.00141	0.00041	0.00461	0.00138	0.0053	0.00114	0.0103	0.00242		b. d. l.	b. d. l.	0.00351648	0.00355603	b. d. l.	b. d. l.	0.00684466	0.0109333	0.0181496	0.0243816	0.0319277	0.0435115	0.0613095	0.098374
	1272A	M. A. R.	b. d. l.	0.00129	b. d. l.	b. d. l.	b. d. l.	0.00054	0.00162	0.00042	0	0.00159	0.00499	0.00119	0.0127	0.00275		b. d. l.	0.00215	b. d. l.	b. d. l.	b. d. l.	0.00921502	0.00786408	0.0112	b. d. l.	0.0280919	0.0300602	0.0454198	0.0755952	0.111789
	1272A	M. A. R.	b. d. l.	0.00116	b. d. l.	b. d. l.	b. d. l.	b. d. l.	b. d. l.	0.0004	0	0.00164	0.00604	0.00115	0.012	0.00295		b. d. l.	0.00193333	b. d. l.	b. d. l.	b. d. l.	b. d. l.	b. d. l.	0.0106667	b. d. l.	0.0289753	0.0363855	0.0438931	0.0714286	0.119919
	1272A	M. A. R.	b. d. l.	0	0.00023	b. d. l.	b. d. l.	b. d. l.	b. d. l.	0.00025	0.00309	0.00119	0.00578	0.00139	0.0143	0.00364		b. d. l.	b. d. l.	0.00252747	b. d. l.	b. d. l.	b. d. l.	b. d. l.	0.00666667	0.0121654	0.0210247	0.0348193	0.0530534	0.085119	0.147967
	1272A	M. A. R.	0.00054	0	0.00035	0.00149	b. d. l.	b. d. l.	0.00154	0.00034	0.00345	0.00146	0.00652	0.00172	0.0175	0.00438		0.00229787	b. d. l.	0.00384615	0.00321121	b. d. l.	b. d. l.	0.00747573	0.00906667	0.0135827	0.0257951	0.0392771	0.0656489	0.104167	0.178049
	1272A	M. A. R.	b. d. l.	b. d. l.	b. d. l.	b. d. l.	b. d. l.	b. d. l.	b. d. l.	b. d. l.	b. d. l.	0.0014	0.00574	0.00159	0.0166	0.00405		b. d. l.	b. d. l.	b. d. l.	b. d. l.	b. d. l.	b. d. l.	b. d. l.	b. d. l.	b. d. l.	0.024735	0.0345783	0.060687	0.0988095	0.164634
	1272A	M. A. R.	b. d. l.	0.00162	b. d. l.	b. d. l.	b. d. l.	b. d. l.	b. d. l.	b. d. l.	b. d. l.	0.00127	0.00443	0.00129	0.0143	0.00345		b. d. l.	0.0027	b. d. l.	b. d. l.	b. d. l.	b. d. l.	b. d. l.	b. d. l.	b. d. l.	0.0224382	0.0266867	0.0492366	0.085119	0.140244
	1272A	M. A. R.	0.00071	b. d. l.	b. d. l.	b. d. l.	b. d. l.	b. d. l.	b. d. l.	b. d. l.	b. d. l.	0.00091	0.00275	0.00073	0.0078	0.00204		0.00302128	b. d. l.	b. d. l.	b. d. l.	b. d. l.	b. d. l.	b. d. l.	b. d. l.	b. d. l.	0.0160777	0.0165663	0.0278626	0.0464286	0.0829268
	1272A	M. A. R.	0.00027	0.00094	b. d. l.	0.00118	b. d. l.	b. d. l.	0.00135	0.00023	b. d. l.	0.00157	0.00666	0.00166	0.016	0.00409		0.00114894	0.00156667	b. d. l.	0.0025431	b. d. l.	b. d. l.	0.0065534	0.00613333	b. d. l.	0.0277385	0.0401205	0.0633588	0.0952381	0.16626
	1272A	M. A. R.	0.00045	0.00135	b. d. l.	0.00168	b. d. l.	b. d. l.	0.002	0.00027	b. d. l.	0.00162	0.00651	0.00155	0.016	0.00367		0.00191489	0.00225	b. d. l.	0.00362069	b. d. l.	b. d. l.	0.00970874	0.0072	b. d. l.	0.0286219	0.0392169	0.0591603	0.0952381	0.149187
	1272A	M. A. R.	0.00023	0.00162	b. d. l.	b. d. l.	b. d. l.	b. d. l.	0.00202	0.00032	b. d. l.	0.00169	0.00627	0.00155	0.0159	0.00409		0.000978723	0.0027	b. d. l.	b. d. l.	b. d. l.	b. d. l.	0.00980583	0.00853333	b. d. l.	0.0298587	0.0377711	0.0591603	0.0946429	0.16626
	1274A	M. A. R.	0.00037	0.00088	b. d. l.	b. d. l.	0.00355	0.00068	0.00358	0.00129	0.01932	0.00611	0.02544	0.00528	0.0446	0.00962		0.00157447	0.00146667	b. d. l.	b. d. l.	0.0232026	0.0116041	0.0173786	0.0344	0.076063	0.107951	0.153253	0.201527	0.265476	0.391057
	1274A	M. A. R.	0.00101	0.00279	b. d. l.	0.00158	0.0034	b. d. l.	0.00236	0.0008	0.0119	0.00406	0.01728	0.00369	0.033	0.00748		0.00429787	0.00465	b. d. l.	0.00340517	0.0222222	b. d. l.	0.0114563	0.0213333	0.0468504	0.0717314	0.104096	0.14084	0.196429	0.304065
	1274A	M. A. R.	b. d. l.	0.00139	b. d. l.	0.00138	0.0036	b. d. l.	0.00302	0.00077	0.01055	0.00389	0.0165	0.00353	0.0326	0.0071		b. d. l.	0.00231667	b. d. l.	0.00297414	0.0235294	b. d. l.	0.0146602	0.0205333	0.0415354	0.0687279	0.0993976	0.134733	0.194048	0.288618
	1274A	M. A. R.	0.00106	0.00231	b. d. l.	0.00127	0.00347	b. d. l.	0.00243	0.0007	0.01175	0.00418	0.01748	0.00395	0.0358	0.00818		0.00451064	0.00385	b. d. l.	0.00273707	0.0226797	b. d. l.	0.0117961	0.0186667	0.0462598	0.0738516	0.105301	0.150763	0.213095	0.33252
	1274A	M. A. R.	0.00404	0.00925	0.00169	0.00663	b. d. l.	b. d. l.	0.00577	0.00134	0.01577	0.0053	0.02196	0.00483	0.0398	0.00885		0.0171915	0.0154167	0.0185714	0.0142888	b. d. l.	b. d. l.	0.0280097	0.0357333	0.0620866	0.0936396	0.132289	0.184351	0.236905	0.359756
	1274A	M. A. R.	0.00058	0.00101	b. d. l.	0.0023	b. d. l.	0.00092	0.00389	0.00101	0.01398	0.00456	0.01999	0.00438	0.0372	0.00836		0.00246809	0.00168333	b. d. l.	0.0049569	b. d. l.	0.0156997	0.0188835	0.0269333	0.0550394	0.0805654	0.120422	0.167176	0.221429	0.339837
	1274A	M. A. R.	0.0023	0.00361	b. d. l.	0.00329	b. d. l.	b. d. l.	0.00363	0.00072	0.01186	0.00441	0.01946	0.00425	0.0375	0.00844		0.00978723	0.00601667	b. d. l.	0.00709052	b. d. l.	b. d. l.	0.0176214	0.0192	0.0466929	0.0779152	0.117229	0.162214	0.223214	0.343089
	1274A	M. A. R.	0	0.00134	b. d. l.	0.0015	0.00406	0.00078	0.00242	0.00041	0.00627	0.00159	0.00642	0.00158	0.015	0.00383		b. d. l.	0.00223333	b. d. l.	0.00323276	0.0265359	0.0133106	0.0117476	0.0109333	0.024685	0.0280919	0.0386747	0.0603053	0.0892857	0.155691
	1274A	M. A. R.	0.00283	0.00521	b. d. l.	0.00339	b. d. l.	b. d. l.	0.004	0.00083	0.01123	0.0038	0.01653	0.00353	0.0304	0.00698		0.0120426	0.00868333	b. d. l.	0.00730603	b. d. l.	b. d. l.	0.0194175	0.0221333	0.0442126	0.0671378	0.0995783	0.134733	0.180952	0.28374
	1274A	M. A. R.	0.00624	0.0014	b. d. l.	0.00152	b. d. l.	b. d. l.	0.00149	0.00047	0.00867	0.00298	0.01372	0.00327	0.0312	0.00695		0.0265532	0.00233333	b. d. l.	0.00327586	b. d. l.	b. d. l.	0.00723301	0.0125333	0.0341339	0.0526502	0.0826506	0.124809	0.185714	0.28252
	1274A	M. A. R.	b. d. l.	0.00059	b. d. l.	0.0006	0.00213	0.00332	0.00129	0.0004	0.0068	0.00249	0.01189	0.00268	0.024	0.00516		b. d. l.	0.000983333	b. d. l.	0.0012931	0.0139216	0.0566553	0.00626214	0.0106667	0.0267717	0.0439929	0.0716265	0.10229	0.142857	0.209756
	1274A	M. A. R.	b. d. l.	0.00175	0.00039	0.00133	0.00313	0.00103	0.00447	0.00131	0.01498	0.00419	0.01479	0.00272	0.0221	0.00432		b. d. l.	0.00291667	0.00428571	0.00286638	0.0204575	0.0175768	0.021699	0.0349333	0.0589764	0.0740283	0.0890964	0.103817	0.131548	0.17561
	1274A	M. A. R.	b. d. l.	0.00124	b. d. l.	0.00132	0.00354	0.00135	0.0073	0.00225	0.02429	0.00662	0.02225	0.00414	0.0309	0.00586		b. d. l.	0.00206667	b. d. l.	0.00284483	0.0231373	0.0230375	0.0354369	0.06	0.0956299	0.116961	0.134036	0.158015	0.183929	0.238211
	1274A	M. A. R.	0.00132	0.00164	b. d. l.	0.002	0.00587	0.00276	0.01284	0.00274	0.02332	0.00551	0.01665	0.00295	0.0215	0.00429		0.00561702	0.00273333	b. d. l.	0.00431034	0.038366	0.047099	0.0623301	0.0730667	0.091811	0.0973498	0.100301	0.112595	0.127976	0.17439
	1274A	M. A. R.	b. d. l.	0.00711	0.00088	0.00291	0.00386	0.00117	0.00485	0.00116	0.01439	0.00461	0.01981	0.00438	0.0395	0.00832		b. d. l.	0.01185	0.00967033	0.00627155	0.0252288	0.0199659	0.0235437	0.0309333	0.0566535	0.0814488	0.119337	0.167176	0.235119	0.338211
	1274A	M. A. R.	0.00734	0.02676	0.00456	0.01749	0.00654	0.00115	0.00837	0.00183	0.01558	0.00373	0.01284	0.00249	0.0199	0.00466		0.031234	0.0446	0.0501099	0.037694	0.0427451	0.0196246	0.0406311	0.0488	0.0613386	0.0659011	0.0773494	0.0950382	0.118452	0.189431
Niu et al. 2004 (J. Petrol.°	WW3 12D-1-8	SWIR	0.0124164	0.0264225	0.00591343	0.0538201	0.0518687	0.0254044	0.119741	0.0260133	0.205444	0.0498856	0.157557	n. a.	0.171161	0.0279481		0.0528357	0.0440375	0.0649827	0.115991	0.339011	0.433522	0.581268	0.693689	0.808833	0.881372	0.949136	n. a.	1.01882	1.1361
	WW3 12D-1-9	SWIR	0.0200835	0.036494	0.00621311	0.028017	0.0184096	0.0104945	0.0485254	0.0123565	0.107496	0.0281163	0.0939095	n. a.	0.117143	0.0199258		0.0854618	0.0608234	0.0682759	0.0603814	0.120324	0.179087	0.23556	0.329507	0.423211	0.496755	0.56572	n. a.	0.697278	0.809991
	WW3 12D-1-11	SWIR	0.00821029	0.0131624	0.00204848	0.00932485	0.00920869	0.00338187	0.0260024	0.00708543	0.0667183	0.0186076	0.0650984	n. a.	0.0895948	0.016314		0.0349374	0.0219374	0.0225108	0.0200967	0.0601875	0.0577111	0.126225	0.188945	0.26267	0.328755	0.392159	n. a.	0.533303	0.66317
	WW3 12D-1-30	SWIR	0.0399642	0.0838632	0.0130793	0.0842687	0.0606249	0.0316769	0.142031	0.0316952	0.243264	0.0589772	0.185504	n. a.	0.192651	0.0325189		0.17006	0.139772	0.143728	0.181614	0.396241	0.540561	0.689471	0.845206	0.957734	1.042	1.11749	n. a.	1.14673	1.32191
	WW3 12D-1-47	SWIR	0.00844597	0.0109413	0.00153826	0.00883306	0.010044	0.00442062	0.033792	0.00904422	0.0837183	0.023067	0.0812774	n. a.	0.109632	0.0191037		0.0359403	0.0182355	0.0169039	0.0190368	0.065647	0.0754372	0.164039	0.241179	0.3296	0.407545	0.489623	n. a.	0.652571	0.776574
	WW3 12D-1-62	SWIR	0.0729925	0.193564	0.0281209	0.132677	0.0589064	0.0259374	0.113954	0.0265743	0.197335	0.0481574	0.152905	n. a.	0.174057	0.0297474		0.310607	0.322606	0.309021	0.285942	0.385009	0.442618	0.553176	0.708647	0.776911	0.850837	0.921112	n. a.	1.03605	1.20924
	WW3 12D-1-63	SWIR	0.0296226	0.0946845	0.0166704	0.104323	0.0630525	0.0275272	0.133807	0.0300715	0.226265	0.0545393	0.175735	n. a.	0.190062	0.0328117		0.126054	0.157807	0.183191	0.224834	0.412108	0.469747	0.649549	0.801906	0.890806	0.963591	1.05864	n. a.	1.13132	1.33381
	WW3 12D-1-64	SWIR	0.0129315	0.034519	0.00463178	0.0406887	0.0402917	0.0194662	0.0976591	0.0221718	0.17459	0.043035	0.142571	n. a.	0.165004	0.0284144		0.0550275	0.0575317	0.0508987	0.0876911	0.263344	0.332188	0.474073	0.591248	0.687363	0.760336	0.85886	n. a.	0.982168	1.15506
	WW3 12D-1-66	SWIR	0.0168291	0.0380267	0.00681351	0.0613279	0.0566957	0.0265681	0.131318	0.0284105	0.228014	0.0563271	0.179754	n. a.	0.193161	0.0333333		0.071613	0.0633778	0.0748737	0.132172	0.37056	0.453381	0.637465	0.757614	0.897695	0.995179	1.08285	n. a.	1.14977	1.35501
	WW3 13D-4-1	SWIR	0.0590088	0.122556	0.015789	0.0678516	0.0266975	0.0138377	0.0684874	0.0163241	0.147147	0.0376948	0.131563	n. a.	0.165428	0.0287484		0.251101	0.20426	0.173506	0.146232	0.174493	0.236139	0.332463	0.435309	0.579317	0.665987	0.792551	n. a.	0.98469	1.16864
	WW3 13D-4-3	SWIR	0.0253749	0.0350767	0.00698935	0.0357503	0.0249778	0.0115943	0.071695	0.0179544	0.160646	0.0407116	0.137813	n. a.	0.180585	0.0313355		0.107978	0.0584611	0.076806	0.0770481	0.163254	0.197855	0.348034	0.478783	0.632464	0.719287	0.830201	n. a.	1.07491	1.2738
	WW3 13D-5-1	SWIR	0.0148676	0.0234702	0.00286429	0.0186344	0.0194693	0.0103529	0.0723429	0.0185783	0.163659	0.0443516	0.152221	n. a.	0.197637	0.0347082		0.0632665	0.039117	0.0314757	0.0401604	0.127251	0.17667	0.351179	0.495421	0.644327	0.783597	0.916995	n. a.	1.17641	1.4109
	WW3 13D-5-2	SWIR	0.0205525	0.0368416	0.00484615	0.0307928	0.0240957	0.0128252	0.0743765	0.0195348	0.164406	0.0420962	0.142454	n. a.	0.17239	0.0302439		0.0874573	0.0614026	0.0532544	0.0663639	0.157488	0.21886	0.361051	0.520927	0.647269	0.743749	0.858158	n. a.	1.02613	1.22943
	WW3 13D-6-1	SWIR	0.36755	1.29666	0.244607	1.28537	0.456897	0.138835	0.665707	0.123027	0.86004	0.19402	0.571532	n. a.	0.555501	0.0873388		1.56404	2.16111	2.68799	2.77019	2.98625	2.36919	3.23159	3.28072	3.38598	3.42792	3.44296	n. a.	3.30656	3.55036
	ANTP 84D-10	SWIR	0.0856895	0.244224	0.0282237	0.136603	0.0473781	0.0175945	0.0735115	0.0158527	0.114515	0.0270429	0.083804	n. a.	0.0906129	0.0149498		0.364636	0.40704	0.310151	0.294403	0.309661	0.300247	0.356852	0.42274	0.450845	0.477789	0.504843	n. a.	0.539362	0.607716
	ANTP 87D-3	SWIR	0.324386	0.537081	0.0736162	0.280875	0.0662766	0.0251651	0.0831081	0.0159629	0.116526	0.0263643	0.0854166	n. a.	0.101782	0.0162399		1.38037	0.895134	0.80897	0.605334	0.43318	0.429438	0.403437	0.425677	0.458765	0.465801	0.514558	n. a.	0.605846	0.66016
	ANTP 87D-7	SWIR	0.178359	0.185316	0.0452661	0.191606	0.0530188	0.0164663	0.080106	0.0164865	0.120746	0.0272681	0.0876058	n. a.	0.101335	0.0175091		0.758975	0.30886	0.497429	0.412944	0.346528	0.280994	0.388864	0.439639	0.475376	0.481768	0.527746	n. a.	0.603186	0.711753
	ANTP 125D-9	SWIR	0.118171	0.3975	0.0441384	0.209579	0.0453659	0.13412	0.057337	0.00921127	0.0684694	0.0152702	0.0478256	n. a.	0.0650689	0.0119232		0.502856	0.6625	0.485037	0.451679	0.296509	2.28874	0.278335	0.245634	0.269565	0.269791	0.288106	n. a.	0.387315	0.484685
	ANTP 125D-11	SWIR	0.171746	0.42495	0.0566019	0.235922	0.0647366	0.0439865	0.100993	0.0204238	0.157784	0.0357796	0.11467	n. a.	0.125921	0.0198644		0.730836	0.708249	0.621999	0.508453	0.423115	0.750623	0.490257	0.544634	0.621197	0.632149	0.690784	n. a.	0.749529	0.807496
	ANTP 126D-5	SWIR	0.0159443	0.0164142	0.00291168	0.0171925	0.0101153	0.00975938	0.0351565	0.00999638	0.0865066	0.0225116	0.0742114	n. a.	0.0921399	0.0163917		0.067848	0.0273569	0.0319965	0.0370528	0.0661131	0.166542	0.170663	0.26657	0.340577	0.397731	0.447057	n. a.	0.548452	0.66633
	ANTP 134D-1	SWIR	0.731344	2.65952	0.546548	3.15603	1.3004	0.278059	1.80895	0.34801	2.40217	0.510932	1.49513	n. a.	1.40346	0.213403		3.1121	4.43253	6.00602	6.80178	8.49932	4.74504	8.7813	9.28027	9.45736	9.02706	9.0068	n. a.	8.35395	8.67492
	ANTP 135D-9	SWIR	0.190026	0.909807	0.0964279	0.464373	0.100621	0.130505	0.10835	0.0141177	0.0860291	0.0161279	0.0491798	n. a.	0.0630514	0.0109428		0.808621	1.51635	1.05965	1.0008	0.657656	2.22705	0.525971	0.376472	0.338697	0.284945	0.296264	n. a.	0.375306	0.444828
	ANTP 135D-10	SWIR	0.121549	0.400055	0.0414835	0.190529	0.0420373	0.116827	0.0545865	0.00874513	0.0620756	0.0139697	0.0445114	n. a.	0.0627482	0.0109772		0.51723	0.666759	0.455862	0.410622	0.274754	1.99364	0.264983	0.233204	0.244392	0.246815	0.268141	n. a.	0.373501	0.446227
	CIRCE 82D-2	SWIR	0.670622	1.28499	0.114954	0.354354	0.0549572	0.219055	0.0553579	0.00989653	0.0705716	0.0154111	0.0538368	n. a.	0.0639804	0.010597		2.85371	2.14165	1.26324	0.763694	0.359197	3.73815	0.268728	0.263908	0.277841	0.272281	0.324318	n. a.	0.380836	0.430774
	CIRCE 82D-4	SWIR	0.234643	0.501563	0.0875553	0.425941	0.1324	0.11012	0.167087	0.0295041	0.190602	0.0397888	0.120636	n. a.	0.119	0.0187793		0.998479	0.835939	0.962146	0.917977	0.865359	1.87918	0.811102	0.786776	0.750401	0.702982	0.726724	n. a.	0.708336	0.763385
	CIRCE 93D-G	SWIR	0.0516879	0.0108877	0.00658652	0.0368776	0.0159407	0.00722578	0.038257	0.0071195	0.0493993	0.0103045	0.0338081	n. a.	0.0395267	0.00768703		0.219949	0.0181462	0.0723793	0.0794776	0.104188	0.123307	0.185714	0.189853	0.194486	0.182058	0.203664	n. a.	0.235278	0.312481
	CIRCE 93D-J	SWIR	0.0211436	0.0102329	0.00273456	0.0151205	0.00221546	0.000272205	0.00569033	0.00103396	0.00842043	0.00230569	0.0129999	n. a.	0.0278913	0.0051789		0.089973	0.0170549	0.0300501	0.0325873	0.0144802	0.00464514	0.027623	0.0275724	0.0331513	0.0407366	0.0783129	n. a.	0.16602	0.210524
	CIRCE 97D-6	SWIR	0.068767	0.119081	0.0114411	0.0522377	0.0262606	0.0169131	0.0676913	0.0147701	0.115011	0.0276711	0.086034	n. a.	0.095052	0.0154704		0.292625	0.198469	0.125727	0.112581	0.171638	0.288619	0.328599	0.393868	0.452798	0.488889	0.518277	n. a.	0.565786	0.628877
	CIRCE 97D-W	SWIR	0.0135634	0.0099304	0.00186788	0.016851	0.023602	0.0144107	0.0883179	0.0229334	0.20535	0.0518535	0.176117	n. a.	0.204006	0.0330563		0.0577168	0.0165507	0.0205262	0.0363169	0.154261	0.245917	0.428728	0.611558	0.808463	0.91614	1.06095	n. a.	1.21432	1.34375
	Prot 10D-6	SWIR	0.0652367	0.173531	0.0202475	0.0931648	0.0462271	0.0262336	0.116647	0.0260806	0.200552	0.0510314	0.158871	n. a.	0.17808	0.0298731		0.277603	0.289218	0.2225	0.200786	0.302138	0.447672	0.566247	0.695482	0.789573	0.901616	0.957054	n. a.	1.06	1.21435
	Prot 13D-43	SWIR	0.14858	0.293018	0.0409977	0.181572	0.06827	0.0290756	0.12931	0.0276931	0.210185	0.0532733	0.166037	n. a.	0.184574	0.0306898		0.632253	0.488363	0.450525	0.391318	0.446209	0.496171	0.627718	0.738482	0.8275	0.941225	1.00022	n. a.	1.09866	1.24755
	Prot 13D-46	SWIR	0.0264076	0.0141735	0.00467417	0.0280684	0.0127329	0.00726117	0.0270165	0.00557067	0.0432447	0.0103154	0.035447	n. a.	0.0466901	0.0078793		0.112373	0.0236224	0.0513645	0.0604923	0.0832213	0.123911	0.131148	0.148551	0.170255	0.18225	0.213536	n. a.	0.277917	0.320297
	Prot 15D-20	SWIR	0.732664	1.48132	0.19	0.799272	0.224593	0.0725221	0.29479	0.0541306	0.37978	0.0839217	0.255824	n. a.	0.26946	0.0442829		3.11772	2.46886	2.08791	1.72257	1.46793	1.23758	1.43102	1.44348	1.4952	1.48272	1.54111	n. a.	1.60393	1.80012
	Prot 15D-35	SWIR	0.0250188	0.0598966	0.00551039	0.0331126	0.0262261	0.0115844	0.0716593	0.0165054	0.144171	0.0350632	0.113193	n. a.	0.131888	0.0225726		0.106463	0.0998277	0.0605537	0.0713633	0.171413	0.197685	0.347861	0.440144	0.567602	0.619491	0.681886	n. a.	0.785046	0.917584
	Prot 16D-YN1	SWIR	0.0708117	0.12608	0.0145961	0.0578379	0.0126491	0.0040303	0.0190842	0.00355871	0.0270681	0.00548026	0.0199203	n. a.	0.0231541	0.00300002		0.301326	0.210133	0.160396	0.124651	0.0826737	0.0687765	0.0926419	0.0948989	0.106567	0.0968244	0.120002	n. a.	0.137822	0.121952
	Prot 21D-3	SWIR	0.0484433	0.032669	0.00833557	0.0361509	0.00730498	0.00131022	0.0123668	0.00270518	0.0287568	0.00838474	0.0330855	n. a.	0.0552245	0.00863437		0.206142	0.0544484	0.0915997	0.0779115	0.047745	0.0223587	0.0600329	0.072138	0.113216	0.14814	0.19931	n. a.	0.328717	0.350991
	Prot 24D-6	SWIR	0.234709	0.425886	0.0525417	0.197345	0.0394323	0.0125728	0.0496242	0.0100824	0.078864	0.0194386	0.070165	n. a.	0.0937111	0.0174267		0.998762	0.70981	0.577381	0.425313	0.257728	0.214553	0.240894	0.268864	0.310488	0.343438	0.422681	n. a.	0.557804	0.708402
	Prot 24D-35	SWIR	0.108653	0.0269541	0.0175086	0.078647	0.0124982	0.00401908	0.0309697	0.00678678	0.0614073	0.0175636	0.0635699	n. a.	0.0929251	0.0172821		0.462353	0.0449235	0.192402	0.169498	0.0816878	0.068585	0.150338	0.180981	0.241761	0.310311	0.382951	n. a.	0.553126	0.702523
	Prot 31D-38	SWIR	0.0509752	0.103184	0.01593	0.09204	0.0288562	0.0296964	0.0490077	0.00907066	0.0688586	0.0171035	0.0577845	n. a.	0.0756628	0.0136264		0.216916	0.171974	0.175055	0.198362	0.188603	0.506764	0.237901	0.241884	0.271097	0.302181	0.348099	n. a.	0.450374	0.553917
	Prot 34D-1	SWIR	0.073493	0.0406164	0.0153892	0.0698679	0.0149093	0.00541473	0.0308833	0.00602192	0.0547929	0.0129771	0.0440699	n. a.	0.0666974	0.0118787		0.312736	0.067694	0.169112	0.150577	0.0974464	0.0924016	0.149919	0.160584	0.21572	0.229277	0.265482	n. a.	0.397008	0.482873
	Prot 38D-1	SWIR	0.0208676	0.0569767	0.00297944	0.0181803	0.00710905	0.00269674	0.0320785	0.00896216	0.0804549	0.0214756	0.0785738	n. a.	0.112574	0.0184819		0.0887981	0.0949612	0.0327411	0.0391817	0.0464644	0.0460195	0.155721	0.238991	0.316752	0.379428	0.473336	n. a.	0.670085	0.751295
	Prot 39D-13	SWIR	0.134563	0.170582	0.0267713	0.107866	0.0221585	0.00676153	0.0388767	0.00800832	0.0622192	0.0146022	0.0526265	n. a.	0.0786472	0.0134802		0.57261	0.284304	0.29419	0.232469	0.144827	0.115385	0.188722	0.213555	0.244958	0.257989	0.317027	n. a.	0.468138	0.547975
	Prot 40D-54	SWIR	0.181951	0.283207	0.0343077	0.145156	0.0342275	0.00994559	0.0495116	0.0102285	0.0797725	0.0196846	0.0677266	n. a.	0.101701	0.0182644		0.774259	0.472011	0.377008	0.312836	0.223709	0.16972	0.240348	0.272761	0.314065	0.347785	0.407992	n. a.	0.605364	0.742455
	AII 93.5 2D-HD1	SWIR	0.032231	0.0471457	0.0035724	0.028837	0.0101143	0.00486749	0.0351128	0.00822575	0.0718969	0.0183542	0.0654887	n. a.	0.0897098	0.0147562		0.137153	0.0785762	0.0392572	0.0621487	0.0661068	0.083063	0.17045	0.219353	0.283059	0.324279	0.39451	n. a.	0.533987	0.599844
	AII 93.5 3D-HD7	SWIR	0.282505	1.37279	0.0735835	0.31048	0.0841383	0.0289414	0.13741	0.027812	0.205054	0.0483278	0.153756	n. a.	0.189282	0.0302542		1.20215	2.28798	0.808609	0.669137	0.549924	0.49388	0.667039	0.741653	0.807297	0.853847	0.926239	n. a.	1.12668	1.22985
	INMD8 15D-5	SWIR	0.445344	1.24358	0.204341	1.06368	0.33656	0.0787088	0.409945	0.0706963	0.472579	0.0956674	0.2739	n. a.	0.262185	0.0409746		1.89508	2.07263	2.2455	2.29242	2.19974	1.34315	1.99002	1.88523	1.86055	1.69024	1.65	n. a.	1.56063	1.66563
	INMD8 15D-7	SWIR	0.181064	0.535249	0.039809	0.160622	0.0323546	0.0108847	0.0509411	0.00996037	0.0717534	0.0163712	0.0584063	n. a.	0.0722324	0.0119284		0.770485	0.892081	0.437462	0.346169	0.211468	0.185746	0.247287	0.26561	0.282494	0.289244	0.351845	n. a.	0.429955	0.484893
	RLF INMD 12D-1	SWIR	0.059637	0.129255	0.0129687	0.0651273	0.0189201	0.00892313	0.0437787	0.00980905	0.08161	0.0188536	0.0626639	n. a.	0.0800104	0.0133394		0.253775	0.215426	0.142513	0.140361	0.12366	0.152272	0.212518	0.261575	0.321299	0.333102	0.377494	n. a.	0.476252	0.542251
	RLF ANTP 114D-1	SWIR	0.135994	0.180659	0.0417176	0.187115	0.0600952	0.0219256	0.0977412	0.0210352	0.155023	0.0343467	0.114134	n. a.	0.14357	0.024083		0.578697	0.301099	0.458435	0.403265	0.392779	0.374157	0.474472	0.560938	0.610328	0.606832	0.687551	n. a.	0.854585	0.978983
	RLF ANTP 117D-3	SWIR	0.227268	0.49701	0.0495374	0.237474	0.0928762	0.0351086	0.177125	0.035669	0.272842	0.064795	0.197776	n. a.	0.221498	0.0336258		0.967099	0.82835	0.544367	0.511798	0.607034	0.599122	0.85983	0.951174	1.07418	1.14479	1.19142	n. a.	1.31844	1.3669
	RC27-9-30-42	SWIR	0.248061	0.943219	0.0681896	0.280201	0.0740852	0.0308347	0.103261	0.0203424	0.156434	0.0332173	0.109364	n. a.	0.132902	0.0215722		1.05558	1.57203	0.749336	0.603882	0.484217	0.526189	0.501269	0.542463	0.61588	0.586878	0.658819	n. a.	0.791083	0.87692
	RC27-9-30-44	SWIR	0.127653	0.0782265	0.0350692	0.202067	0.0995519	0.050087	0.20568	0.0428302	0.335901	0.07827	0.234907	n. a.	0.263683	0.0432521		0.543206	0.130377	0.385376	0.435488	0.650666	0.854726	0.998449	1.14214	1.32245	1.38286	1.4151	n. a.	1.56954	1.75821
	RC27-9-34-33	SWIR	0.231896	0.463234	0.0616571	0.238383	0.0597009	0.0198765	0.0837349	0.0161073	0.134498	0.0324786	0.102451	n. a.	0.142149	0.0228719		0.986793	0.772057	0.677551	0.513757	0.390202	0.33919	0.40648	0.429529	0.529518	0.573827	0.617176	n. a.	0.846123	0.929752
	RC27-9-34-37	SWIR	0.0529748	0.0190422	0.0114133	0.0465089	0.0119896	0.0107885	0.0287482	0.00637865	0.0632439	0.0166047	0.0574273	n. a.	0.0850823	0.0144573		0.225424	0.0317371	0.125421	0.100235	0.0783635	0.184104	0.139555	0.170097	0.248992	0.29337	0.345948	n. a.	0.506442	0.587693
	RC27-9-34-43	SWIR	0.0920594	0.00619087	0.0206451	0.0895164	0.0305904	0.0149613	0.0718929	0.0170722	0.135951	0.0323437	0.100452	n. a.	0.123978	0.0207743		0.391742	0.0103181	0.22687	0.192923	0.199937	0.255313	0.348995	0.455258	0.535239	0.571443	0.605133	n. a.	0.737962	0.844485
	RC27-9-34-66	SWIR	0.283182	0.0321871	0.0695885	0.285884	0.0705422	0.0246674	0.1076	0.0211597	0.16895	0.0408887	0.133902	n. a.	0.169847	0.0303722		1.20503	0.0536452	0.764709	0.61613	0.46106	0.420945	0.522328	0.56426	0.665159	0.722416	0.806636	n. a.	1.01099	1.23464
	RC27-9-35-49	SWIR	0.135547	0.0376437	0.0389937	0.155737	0.0436619	0.0158204	0.0676674	0.0145868	0.105387	0.0256941	0.0779091	n. a.	0.113311	0.01943		0.576794	0.0627395	0.428503	0.335641	0.285372	0.269973	0.328483	0.388981	0.41491	0.453959	0.469332	n. a.	0.674471	0.789836
	RC27-9-35-63	SWIR	0.131096	0.2153	0.0405975	0.211991	0.0645265	0.0299018	0.119922	0.0214979	0.17115	0.0404367	0.126349	n. a.	0.143296	0.0235783		0.557857	0.358834	0.446127	0.456876	0.421742	0.510269	0.582146	0.573278	0.67382	0.714429	0.761139	n. a.	0.85295	0.958468
	RC27-9-35-80	SWIR	0.0273792	0.033242	0.00605399	0.0261324	0.0133113	0.00652186	0.0335852	0.0075633	0.0683059	0.0179685	0.0679714	n. a.	0.0911739	0.0168185		0.116507	0.0554034	0.0665273	0.0563198	0.0870017	0.111294	0.163035	0.201688	0.268921	0.317465	0.409466	n. a.	0.542702	0.683678
	RC27-9-44-1	SWIR	0.107286	0.607017	0.0287482	0.121737	0.0437371	0.0253334	0.0904974	0.018351	0.155903	0.0374184	0.117897	n. a.	0.145082	0.0233645		0.456538	1.0117	0.315914	0.262364	0.285863	0.43231	0.439308	0.48936	0.613791	0.661103	0.710223	n. a.	0.863583	0.949775
	AII93-5-2D-HD7	SWIR	0.0683244	0.0503401	0.013132	0.0575173	0.0186554	0.0175236	0.0393963	0.0086767	0.0801718	0.0201327	0.0698904	n. a.	0.0830891	0.0144314		0.290742	0.0839002	0.144307	0.12396	0.12193	0.299038	0.191244	0.231379	0.315637	0.355701	0.421026	n. a.	0.494578	0.586641
	AII93-5-3-HD7	SWIR	0.159494	0.592687	0.0501321	0.234464	0.0827726	0.0342343	0.138277	0.0281772	0.201437	0.0461166	0.139249	n. a.	0.154745	0.0262595		0.678697	0.987812	0.550902	0.50531	0.540998	0.584204	0.671248	0.751392	0.793059	0.814781	0.83885	n. a.	0.921099	1.06746
	AII93-5-9-HD1	SWIR	0.10152	0.209998	0.0251969	0.0994494	0.0518978	0.0261465	0.104984	0.0251062	0.213675	0.0517495	0.170639	n. a.	0.211815	0.0372356		0.432002	0.349997	0.276889	0.214331	0.339201	0.446186	0.509632	0.669499	0.84124	0.914303	1.02795	n. a.	1.2608	1.51364
	RC27-9-6--3	SWIR	0.670468	2.21292	0.28539	1.13164	0.318353	0.091244	0.413264	0.0859128	0.643584	0.150858	0.469794	n. a.	0.551883	0.0880006		2.85306	3.6882	3.13615	2.43888	2.08074	1.55707	2.00614	2.29101	2.5338	2.66534	2.83009	n. a.	3.28502	3.57726
	RC27-9-6--8	SWIR	1.25677	4.12635	0.632326	2.79169	0.74287	0.22685	0.826938	0.158717	1.12537	0.248036	0.765558	n. a.	0.827359	0.131804		5.34796	6.87724	6.94864	6.01658	4.85536	3.87116	4.01426	4.23246	4.43059	4.38225	4.6118	n. a.	4.92475	5.35787
	RC27-9-18-31	SWIR	0.0344599	0.0738457	0.0139436	0.104198	0.076155	0.036616	0.158444	0.0337423	0.258516	0.0617857	0.188208	n. a.	0.225856	0.0374193		0.146638	0.123076	0.153226	0.224564	0.497745	0.624846	0.769145	0.899794	1.01778	1.09162	1.13379	n. a.	1.34438	1.52111
	RC27-9-18-33	SWIR	0.0727333	0.314214	0.0284459	0.172695	0.0984971	0.0414308	0.193692	0.0409507	0.311555	0.0755489	0.230915	n. a.	0.249882	0.0404085		0.309504	0.52369	0.312592	0.372187	0.643772	0.707011	0.940253	1.09202	1.2266	1.33479	1.39105	n. a.	1.48739	1.64262
	RC27-9-18-37	SWIR	0.0811908	0.210463	0.0402619	0.247285	0.123638	0.0499311	0.220626	0.0437253	0.339679	0.0766977	0.231925	n. a.	0.246049	0.0403832		0.345493	0.350771	0.442438	0.532942	0.808093	0.852066	1.071	1.16601	1.33732	1.35508	1.39714	n. a.	1.46458	1.6416
	RC27-9-18-45	SWIR	0.187881	0.474665	0.0546603	0.220514	0.0863515	0.044468	0.149701	0.034174	0.277317	0.0673203	0.221807	n. a.	0.285219	0.0485952		0.799493	0.791108	0.600663	0.475245	0.564389	0.758839	0.726704	0.911305	1.0918	1.1894	1.33619	n. a.	1.69773	1.97541
	RC27-9-25-138	SWIR	0.00464456	0.0178798	0.0090348	0.0985851	0.0747751	0.0364781	0.168726	0.035047	0.271072	0.0654979	0.200409	n. a.	0.216276	0.0356986		0.0197641	0.0297997	0.0992835	0.212468	0.488726	0.622494	0.819059	0.934588	1.06721	1.15721	1.20729	n. a.	1.28736	1.45116
	RC27-9-25-141	SWIR	0.00566779	0.0110757	0.00699201	0.0754879	0.0659903	0.0318108	0.140057	0.0315973	0.244368	0.0601957	0.194802	n. a.	0.225863	0.0372905		0.0241182	0.0184595	0.0768352	0.162689	0.431309	0.542846	0.679888	0.842595	0.96208	1.06353	1.1735	n. a.	1.34442	1.51587
	RC27-9-30-28	SWIR	0.175549	0.473965	0.0738679	0.387465	0.172755	0.0630097	0.280379	0.0576766	0.433144	0.0984814	0.312796	n. a.	0.318378	0.0506166		0.747017	0.789942	0.811736	0.835055	1.12912	1.07525	1.36106	1.53804	1.70529	1.73995	1.88432	n. a.	1.89511	2.05758
	RC27-9-30-31	SWIR	0.153636	0.090671	0.0342958	0.181078	0.0968559	0.0459529	0.191294	0.0413279	0.320497	0.0787007	0.250498	n. a.	0.274875	0.0467623		0.65377	0.151118	0.376877	0.390255	0.633045	0.78418	0.928612	1.10208	1.2618	1.39047	1.50903	n. a.	1.63616	1.9009
	IO11-76-56--1	SWIR	0.555154	1.59018	0.17893	0.742989	0.214126	0.0805685	0.270157	0.0486848	0.339363	0.0772322	0.22147	n. a.	0.239579	0.0391478		2.36236	2.65029	1.96626	1.60127	1.39952	1.37489	1.31144	1.29826	1.33608	1.36453	1.33416	n. a.	1.42607	1.59137
	IO11-76-56--6	SWIR	4.99184	21.9824	1.50666	5.95508	1.41202	0.321742	1.52349	0.255326	1.67222	0.356846	1.00413	n. a.	1.02214	0.160973		21.2419	36.6374	16.5567	12.8342	9.22889	5.49048	7.3956	6.8087	6.58354	6.30469	6.04895	n. a.	6.08414	6.5436
	IO11-76-56-18	SWIR	0.0438763	0.126839	0.0132635	0.0565126	0.0270584	0.011658	0.0646307	0.0156512	0.134082	0.0359399	0.11455	n. a.	0.139339	0.0236817		0.186708	0.211398	0.145753	0.121794	0.176852	0.198942	0.313741	0.417366	0.527881	0.634981	0.690059	n. a.	0.829399	0.962669
	IO11-76-56-23	SWIR	1.55661	6.36218	0.686632	3.02419	0.805602	0.282828	0.858012	0.146645	0.95555	0.202528	0.567988	n. a.	0.599854	0.0936555		6.62389	10.6036	7.54541	6.51764	5.26537	4.82642	4.16511	3.91054	3.76201	3.57824	3.42161	n. a.	3.57056	3.80713
	IO11-76-56-26	SWIR	1.06341	3.83759	0.381454	1.62997	0.4624	0.156475	0.549611	0.0973444	0.64954	0.143124	0.413438	n. a.	0.442883	0.0705233		4.52514	6.39598	4.19181	3.51288	3.02222	2.67022	2.66801	2.59585	2.55725	2.52869	2.49059	n. a.	2.63621	2.8668
	IO11-76-56-30	SWIR	1.60953	4.2869	0.494232	2.01243	0.537389	0.153833	0.608132	0.106791	0.706868	0.151503	0.43133	n. a.	0.442163	0.0685675		6.84907	7.14484	5.43112	4.33713	3.51235	2.62514	2.95209	2.84777	2.78294	2.67674	2.59837	n. a.	2.63192	2.7873
	IO11-76-58--3	SWIR	1.27356	5.87091	0.34933	1.34568	0.328822	0.0970633	0.388099	0.0703042	0.472202	0.104419	0.301855	n. a.	0.313489	0.0505361		5.41942	9.78485	3.83879	2.90018	2.14917	1.65637	1.88398	1.87478	1.85906	1.84486	1.81841	n. a.	1.866	2.05431
	IO11-76-58-34	SWIR	0.0880878	0.106142	0.0208592	0.0850538	0.0382324	0.0174223	0.0925108	0.0203553	0.177063	0.0456035	0.152959	n. a.	0.178506	0.0305986		0.374842	0.176904	0.229222	0.183306	0.249885	0.29731	0.449082	0.542807	0.697097	0.805715	0.921443	n. a.	1.06253	1.24384
	IO11-76-59-24	SWIR	0.0921292	0.321924	0.0513797	0.264444	0.109142	0.0512619	0.179199	0.0365282	0.278081	0.0643436	0.198742	n. a.	0.221361	0.0349636		0.392039	0.53654	0.564612	0.569921	0.713346	0.874776	0.869896	0.974084	1.09481	1.13681	1.19724	n. a.	1.31763	1.42128
	IO11-76-59-49	SWIR	0.346279	1.40306	0.258271	1.28604	0.442056	0.240001	0.606889	0.113185	0.838444	0.188733	0.578159	n. a.	0.602295	0.0913059		1.47353	2.33843	2.83815	2.77163	2.88925	4.09559	2.94606	3.01826	3.30096	3.33451	3.48288	n. a.	3.58509	3.71162
	IO11-76-59-51	SWIR	0.0512146	0.0415385	0.0137291	0.0590411	0.0184605	0.00875303	0.0228339	0.00429347	0.0320229	0.00896229	0.0308138	n. a.	0.0440125	0.00846973		0.217934	0.0692308	0.150869	0.127244	0.120657	0.149369	0.110844	0.114493	0.126074	0.158344	0.185625	n. a.	0.261979	0.344298
	IO11-76-59-54	SWIR	0.159497	0.91264	0.119353	0.278021	0.0270529	0.015888	0.0300653	0.00559324	0.0368172	0.00868852	0.0290086	n. a.	0.0435244	0.00911604		0.678712	1.52107	1.31157	0.599184	0.176816	0.271127	0.145948	0.149153	0.14495	0.153507	0.174751	n. a.	0.259074	0.370571
	Prot 5-19--1	SWIR	0.0194731	0.0514122	0.010545	0.0726823	0.0605304	0.0328195	0.138885	0.0315953	0.263326	0.0679281	0.213878	n. a.	0.238658	0.0404949		0.0828644	0.0856869	0.115879	0.156643	0.395624	0.560059	0.674198	0.842541	1.03672	1.20014	1.28842	n. a.	1.42058	1.64613
	Prot 5-19--9	SWIR	0.0223523	0.0725431	0.0110085	0.077481	0.0517597	0.0270915	0.118013	0.0262022	0.20419	0.0532664	0.172874	n. a.	0.19493	0.0348676		0.0951163	0.120905	0.120973	0.166985	0.338299	0.462312	0.572877	0.698726	0.803896	0.941103	1.04141	n. a.	1.1603	1.41738
	Prot 5-15-90	SWIR	0.0709995	0.221358	0.0308369	0.151149	0.0685135	0.0418832	0.141358	0.0295776	0.23671	0.0553131	0.171491	n. a.	0.187887	0.0302157		0.302126	0.368929	0.338867	0.325752	0.447801	0.71473	0.686204	0.788735	0.931931	0.977263	1.03308	n. a.	1.11837	1.22828
	Prot 5-29-24	SWIR	0.0312759	0.0710504	0.0156696	0.0842265	0.0324517	0.00877004	0.0502851	0.010328	0.0797479	0.0187652	0.0582729	n. a.	0.0705953	0.0119836		0.133089	0.118417	0.172193	0.181523	0.212103	0.149659	0.244102	0.275414	0.313968	0.331541	0.351042	n. a.	0.42021	0.487137
	Prot 5-29-31	SWIR	0.341493	0.834054	0.104453	0.384711	0.0837973	0.0404591	0.0992876	0.0195782	0.14085	0.0346304	0.117046	n. a.	0.149501	0.0252451		1.45316	1.39009	1.14784	0.829118	0.547695	0.690429	0.481979	0.522084	0.554526	0.611845	0.705095	n. a.	0.889885	1.02622
	Prot 5-30--4	SWIR	0.0123619	0.0323273	0.00516142	0.028485	0.00882669	0.0188969	0.0172295	0.00404161	0.039236	0.0120321	0.0446897	n. a.	0.0679623	0.0123754		0.0526039	0.0538789	0.0567189	0.06139	0.0576908	0.322473	0.0836381	0.107776	0.154472	0.212581	0.269215	n. a.	0.404538	0.503065
	Prot 5-38-1	SWIR	0.00340969	0.0063856	0.00114211	0.00766834	0.00896247	0.00429545	0.0320067	0.00977839	0.0844275	0.0239591	0.0793883	n. a.	0.102919	0.0183078		0.0145093	0.0106427	0.0125507	0.0165266	0.0585782	0.0733012	0.155372	0.260757	0.332392	0.423305	0.478243	n. a.	0.612613	0.744219
	Prot 5-39-6	SWIR	0.160496	0.178767	0.0502071	0.205108	0.0542187	0.0251704	0.0707038	0.0141713	0.101438	0.0240492	0.0793022	n. a.	0.106366	0.0190367		0.682961	0.297945	0.551726	0.442042	0.35437	0.42953	0.343222	0.377902	0.399364	0.424898	0.477724	n. a.	0.63313	0.773848
	Prot 5-40-89	SWIR	0.479476	2.471	0.104354	0.417739	0.0876757	0.024345	0.100358	0.0157534	0.10051	0.0218057	0.0632152	n. a.	0.0694321	0.0116133		2.04032	4.11833	1.14675	0.9003	0.573044	0.415443	0.487173	0.42009	0.395707	0.385259	0.380814	n. a.	0.413286	0.472084
	Vulcan 5-41-13	SWIR	0.0157832	0.0517454	0.020113	0.174999	0.114427	0.0504776	0.212135	0.0425729	0.310405	0.0723809	0.232496	n. a.	0.237295	0.0386289		0.0671624	0.0862424	0.221022	0.377153	0.747886	0.861393	1.02978	1.13528	1.22207	1.27881	1.40058	n. a.	1.41247	1.57028
	Vulcan 5-41-14	SWIR	0.0307382	0.126278	0.0196593	0.15729	0.10931	0.045511	0.192522	0.0378956	0.26042	0.057265	0.185821	n. a.	0.197919	0.0329726		0.130801	0.210464	0.216036	0.338988	0.714442	0.776639	0.934575	1.01055	1.02527	1.01175	1.1194	n. a.	1.17809	1.34035
	Vulcan 5-41-15	SWIR	0.00661427	0.0418154	0.018903	0.171628	0.113958	0.0492335	0.209686	0.0436649	0.32245	0.0756193	0.243873	n. a.	0.267679	0.0435217		0.0281458	0.0696924	0.207725	0.369889	0.744824	0.840162	1.01789	1.1644	1.26949	1.33603	1.46911	n. a.	1.59333	1.76918
	Vulcan 5-41-23	SWIR	0.0993136	0.177014	0.0317978	0.138491	0.0517415	0.0204622	0.0806579	0.0172662	0.129529	0.0294947	0.0967164	n. a.	0.118602	0.0198132		0.422611	0.295023	0.349427	0.298472	0.33818	0.349184	0.391543	0.460431	0.509958	0.521107	0.582629	n. a.	0.705966	0.805416
	Vulcan 5-41-28	SWIR	0.0301139	0.066106	0.0116483	0.0775581	0.0526289	0.029905	0.0992775	0.0220657	0.16927	0.0424366	0.135777	n. a.	0.162668	0.028559		0.128144	0.110177	0.128004	0.167151	0.34398	0.510324	0.48193	0.588419	0.666415	0.749764	0.817935	n. a.	0.96826	1.16094
	Vulcan 5-41-29	SWIR	0.0531674	0.0108664	0.0126365	0.104619	0.0783918	0.0341617	0.156562	0.033872	0.253005	0.0582314	0.177534	n. a.	0.194784	0.0338408		0.226244	0.0181106	0.138863	0.225472	0.512365	0.582965	0.760008	0.903254	0.996082	1.02882	1.06948	n. a.	1.15943	1.37564
	Vulcan 5-41-30	SWIR	0.181979	0.0283168	0.0414054	0.224183	0.104414	0.0482101	0.206953	0.0438326	0.314857	0.0788028	0.238347	n. a.	0.264684	0.0444407		0.77438	0.0471946	0.455004	0.483153	0.682443	0.822697	1.00462	1.16887	1.23959	1.39228	1.43582	n. a.	1.5755	1.80653
	Vulcan 5-41-52	SWIR	0.0325207	0.0422156	0.0129764	0.098992	0.0693252	0.0310464	0.138783	0.030826	0.23043	0.0545108	0.172158	n. a.	0.19822	0.0339407		0.138386	0.0703594	0.142598	0.213345	0.453106	0.529802	0.673702	0.822027	0.907206	0.963089	1.03709	n. a.	1.17988	1.3797
	Vulcan 5-41-55	SWIR	0.120659	0.0424172	0.0233607	0.144066	0.0673052	0.0280778	0.12961	0.0280467	0.2151	0.0543965	0.168923	n. a.	0.187815	0.0330101		0.513445	0.0706953	0.256711	0.310487	0.439903	0.479143	0.629173	0.747911	0.84685	0.961068	1.01761	n. a.	1.11795	1.34188
	Vulcan 5-41-96	SWIR	0.0185979	0.0431918	0.0112246	0.0946291	0.0726359	0.0386682	0.151067	0.0343909	0.258866	0.061227	0.195513	n. a.	0.215578	0.0360832		0.0791399	0.0719864	0.123347	0.203942	0.474744	0.659867	0.733335	0.917091	1.01916	1.08175	1.17779	n. a.	1.2832	1.4668
	Vulcan 5-41-97	SWIR	0.0326647	0.0522457	0.019231	0.132981	0.0765294	0.0344714	0.134806	0.0284226	0.201204	0.0463917	0.138856	n. a.	0.156044	0.0257197		0.138999	0.0870762	0.21133	0.286597	0.500192	0.588249	0.6544	0.757936	0.792144	0.819642	0.836484	n. a.	0.928835	1.04552
	Vulcan 5-34-61	SWIR	0.0722419	0.0614021	0.0228963	0.110347	0.0439118	0.017437	0.0879763	0.0187771	0.152443	0.0354632	0.114107	n. a.	0.131796	0.0212846		0.307413	0.102337	0.251607	0.237816	0.287005	0.29756	0.427069	0.500722	0.60017	0.626557	0.687392	n. a.	0.784499	0.865228
	Vulcan 5-35-2	SWIR	0.0403766	0.00419383	0.0104105	0.0442797	0.0179995	0.00685492	0.0459099	0.0110326	0.0997583	0.0261089	0.089382	n. a.	0.120983	0.0213465		0.171815	0.00698971	0.114401	0.0954304	0.117644	0.116978	0.222863	0.294204	0.392749	0.461288	0.538446	n. a.	0.720138	0.867742
	Vulcan 5-35-3	SWIR	0.0617036	0.139722	0.0230478	0.118712	0.0508212	0.0271319	0.0972411	0.0212707	0.17436	0.0425075	0.141761	n. a.	0.173154	0.0276961		0.262569	0.23287	0.253273	0.255846	0.332165	0.463002	0.472044	0.567218	0.686455	0.751017	0.85398	n. a.	1.03068	1.12586
	Vulcan 5-35-15	SWIR	0.0161646	0.00989959	0.00351665	0.0188086	0.0130022	0.00604599	0.0387193	0.00937798	0.0920182	0.0232173	0.0824679	n. a.	0.104041	0.018658		0.0687855	0.0164993	0.0386446	0.0405357	0.0849817	0.103174	0.187958	0.250079	0.362277	0.4102	0.496794	n. a.	0.619289	0.758456
	Vulcan 5-35-19	SWIR	0.0517045	0.00897002	0.0136213	0.107964	0.0834543	0.0388298	0.191632	0.039702	0.320169	0.0747269	0.239888	n. a.	0.259657	0.0419288		0.220019	0.01495	0.149684	0.23268	0.545453	0.662624	0.930252	1.05872	1.26051	1.32026	1.44511	n. a.	1.54558	1.70442
	Vulcan 5-35-20	SWIR	0.14669	0.0200615	0.0335189	0.146246	0.0484312	0.0169686	0.0979732	0.0212882	0.181118	0.0446027	0.149801	n. a.	0.181141	0.0315101		0.624212	0.0334359	0.368339	0.315186	0.316544	0.289567	0.475598	0.567685	0.713064	0.788033	0.902414	n. a.	1.07822	1.2809
	Vulcan 5-35-25	SWIR	0.068797	0.177011	0.0183655	0.0737947	0.022913	0.00786314	0.0502813	0.0110683	0.0954992	0.024314	0.0856369	n. a.	0.111302	0.0190369		0.292753	0.295019	0.201819	0.15904	0.149758	0.134183	0.244084	0.295154	0.375981	0.429576	0.515885	n. a.	0.662512	0.773858
	Vulcan 5-35-30	SWIR	0.142093	0.0194795	0.0326623	0.142206	0.0444129	0.0156272	0.0932665	0.0204484	0.1824	0.0442347	0.148575	n. a.	0.181822	0.0303897		0.604652	0.0324658	0.358926	0.306479	0.290281	0.266676	0.45275	0.545291	0.718109	0.781533	0.895027	n. a.	1.08227	1.23535
	Vulcan 5-35-37	SWIR	0.0117269	0.00479305	0.00214414	0.0130702	0.0110118	0.00569338	0.0378128	0.00910996	0.0881511	0.0244415	0.0861868	n. a.	0.114438	0.0197917		0.0499018	0.00798842	0.023562	0.0281685	0.0719728	0.0971566	0.183557	0.242932	0.347052	0.431828	0.519198	n. a.	0.681176	0.804542
	Vulcan 5-35-40	SWIR	0.0353268	0.00545448	0.00721198	0.0327253	0.0163208	0.00700062	0.0489258	0.0120322	0.112371	0.0303355	0.105785	n. a.	0.140524	0.0244323		0.150327	0.00909081	0.0792525	0.0705287	0.106672	0.119464	0.237504	0.320859	0.442404	0.535964	0.637258	n. a.	0.836451	0.993182
	Vulcan 5-37-3	SWIR	0.0719409	0.196813	0.0248639	0.111425	0.0445214	0.0190901	0.0870697	0.018849	0.155896	0.0371437	0.125957	n. a.	0.143673	0.0233081		0.306132	0.328022	0.27323	0.240141	0.29099	0.32577	0.422669	0.502641	0.613765	0.65625	0.758775	n. a.	0.855198	0.947483
	Vulcan 5-37-5	SWIR	0.0342746	0.144373	0.0182587	0.13115	0.0868621	0.0355548	0.173057	0.0363086	0.28469	0.0651243	0.201919	n. a.	0.211628	0.0336038		0.145849	0.240622	0.200645	0.282651	0.567726	0.606738	0.840082	0.96823	1.12082	1.15061	1.21638	n. a.	1.25969	1.36601
	Vulcan 5-41-25	SWIR	0.328856	1.7108	0.0958775	0.437374	0.175642	0.0545699	0.28442	0.0598362	0.425709	0.0955965	0.282381	n. a.	0.294611	0.0484244		1.39939	2.85134	1.0536	0.942616	1.14799	0.931226	1.38068	1.59563	1.67602	1.68898	1.70109	n. a.	1.75364	1.96847
	Vulcan 5-41-26	SWIR	0.080958	0.242708	0.0274054	0.133692	0.0572687	0.0224951	0.101005	0.0243349	0.176882	0.0410668	0.130694	n. a.	0.16243	0.027685		0.344502	0.404513	0.301159	0.28813	0.374305	0.383875	0.490317	0.648931	0.696385	0.725561	0.787311	n. a.	0.966843	1.12541
	AII107-40-6	SWIR	0.225152	0.448193	0.0525791	0.217769	0.0477586	0.0128552	0.0633364	0.0115851	0.0936115	0.0244778	0.0840177	n. a.	0.111534	0.0202334		0.958094	0.746989	0.577792	0.469329	0.312148	0.219372	0.307458	0.308936	0.368549	0.43247	0.50613	n. a.	0.663893	0.822497
	AII107-40-8	SWIR	0.110228	0.0374091	0.0227641	0.0959578	0.0218742	0.00704196	0.0328122	0.00694798	0.0612788	0.0169312	0.0608398	n. a.	0.0820089	0.0142183		0.469055	0.0623485	0.250155	0.206806	0.142969	0.12017	0.159282	0.185279	0.241255	0.299138	0.366505	n. a.	0.488148	0.577979
	AII107-40-23	SWIR	0.170942	0.225427	0.0503132	0.212765	0.0526467	0.0194225	0.0728869	0.0134007	0.0996993	0.0233559	0.0756301	n. a.	0.0967054	0.0177062		0.727415	0.375712	0.552893	0.458545	0.344096	0.331442	0.35382	0.357351	0.392517	0.412649	0.455603	n. a.	0.575627	0.719763
	AII107-40-27	SWIR	0.341308	0.0753886	0.0616013	0.249196	0.0522679	0.0142051	0.077729	0.0139396	0.118775	0.0324244	0.110448	n. a.	0.142165	0.0256412		1.45238	0.125648	0.676937	0.537061	0.34162	0.242407	0.377325	0.371722	0.467617	0.572869	0.665347	n. a.	0.846219	1.04233
	AII107-60-40	SWIR	0.128924	0.293334	0.0613484	0.317998	0.129541	0.0601809	0.205658	0.04061	0.29492	0.0662081	0.199802	n. a.	0.225264	0.037255		0.548612	0.488891	0.674158	0.685341	0.846672	1.02698	0.998338	1.08293	1.1611	1.16975	1.20363	n. a.	1.34086	1.51443
	AII107-60-51	SWIR	0.298614	0.0471594	0.0869707	0.368197	0.126315	0.0413816	0.197535	0.0416824	0.312873	0.0721368	0.228226	n. a.	0.281582	0.0470403		1.2707	0.0785989	0.955723	0.793528	0.825585	0.70617	0.958909	1.11153	1.23178	1.2745	1.37486	n. a.	1.67608	1.91221
	AAII107-60-59	SWIR	0.311519	0.220954	0.0931386	0.385211	0.128076	0.0400816	0.202443	0.0410421	0.320083	0.074378	0.235828	n. a.	0.297301	0.0488101		1.32561	0.368256	1.0235	0.830197	0.837098	0.683986	0.982734	1.09446	1.26017	1.3141	1.42065	n. a.	1.76965	1.98415
														SUBDUCTION RELATED
Kodolanyi et al. 2012	S020 (84-566C-7R-CC, 14-17)	Guatemala forearc	0.000945162	0.00157419	0.000200717	0.00102249	b. d. l.	0.000272412	0.00164434	0.000708672	0.00953934	0.00349535	0.0148652	0.00320989	0.0283436	0.00547751		0.00402197	0.00262365	0.00220568	0.00220363	b. d. l.	0.00464867	0.00798222	0.0188979	0.0375564	0.0617554	0.0895492	0.122515	0.168712	0.222663
	S021 (84-566C-6R-1-1, 9-12)	Guatemala forearc	0.00309264	0.0065033	0.000800767	0.0022052	0.000379146	0.000889005	0.000688476	0.000235445	0.00302439	0.00114028	0.00580924	0.00135213	0.0139441	0.0029711		0.0131602	0.0108388	0.00879963	0.0047526	0.00247808	0.0151707	0.00334212	0.00627853	0.011907	0.0201463	0.0349954	0.051608	0.0830006	0.120776
	S030 (195-1200A-3R-1-1b, 60-65)	Mariana forearc - South Chamorro seamount, Leg 195	0.00157693	0.00356476	0.000417849	0.00142516	0.000244183	7.09098e-05	0.000240298	3.44843e-05	0.000274435	0.00015878	0.00112942	0.000414979	0.00531867	0.00148797		0.00671033	0.00594126	0.00459175	0.00307147	0.00159597	0.00121006	0.0011665	0.000919581	0.00108045	0.0028053	0.00680376	0.0158389	0.0316588	0.0604865
	S032 (195-1200A-16R-1-11b, 110-115)	Mariana forearc - South Chamorro seamount, Leg 195	0.000464099	0.00109745	0.000120878	0.000395327	b. d. l.	b. d. l.	9.16701e-05	2.94626e-05	0.000299339	0.000140847	0.000980297	0.000338519	0.00477684	0.00133866		0.00197489	0.00182909	0.00132833	0.000851999	b. d. l.	b. d. l.	0.000445	0.000785669	0.0011785	0.00248847	0.0059054	0.0129206	0.0284336	0.0544169
	S038 (195-1200A-13R-1-6b, 47-50)	Mariana forearc - South Chamorro seamount, Leg 195	0.000364313	0.001	8.52603e-05	0.000498011	b. d. l.	4.13877e-05	b. d. l.	2.64646e-05	0.000458814	0.000318537	0.00183302	0.000621129	0.00745692	0.00189895		0.00155027	0.00166667	0.000936926	0.0010733	b. d. l.	0.000706275	b. d. l.	0.000705723	0.00180635	0.00562786	0.0110423	0.0237072	0.0443865	0.0771932
	S017 (84-570-42R-2, 31-34)	Guatemala forearc	0.00847926	0.016446	0.00218311	0.00822752	0.0015921	0.000835062	0.00198428	0.000525825	0.00576251	0.0020211	0.00924648	0.00204387	0.0188486	0.00367127		0.036082	0.02741	0.0239902	0.0177317	0.0104059	0.0142502	0.00963241	0.014022	0.022687	0.0357085	0.0557017	0.0780103	0.112194	0.149239
	S018 (84-570-42R-2-7, 58-63)	Guatemala forearc	0.00128671	0.00320402	0.000431407	0.00200524	0.000527789	0.000420482	0.00136448	0.00047994	0.0058031	0.0022684	0.01092	0.00256066	0.0240551	0.00480077		0.00547536	0.00534003	0.00474074	0.00432163	0.0034496	0.00717546	0.00662371	0.0127984	0.0228468	0.0400778	0.0657829	0.0977351	0.143185	0.195153
	S022 (84-566C-45R-1, 24-27)	Guatemala forearc	0.00177852	0.00237734	0.000217737	0.000903868	0.000415531	0.000297526	0.000970362	0.000444232	0.00525946	0.00199502	0.00886574	0.00201119	0.0173602	0.00344631		0.00756815	0.00396224	0.00239271	0.00194799	0.00271589	0.00507723	0.0047105	0.0118462	0.0207066	0.0352477	0.053408	0.0767628	0.103334	0.140094
	S029 (195-1200A-17G-2-3, 65-70)	Mariana forearc - South Chamorro seamount, Leg 195	0.000848854	0.0018262	0.000203426	0.00101002	0.00043523	0.000185595	0.00109028	0.000322359	0.0031865	0.000961469	0.00426728	0.000981589	0.00975848	0.00215345		0.00361215	0.00304367	0.00223545	0.00217678	0.00284464	0.00316715	0.00529262	0.00859625	0.0125453	0.0169871	0.0257065	0.0374652	0.0580862	0.0875384
Parkinson and Pearce, 1998	125-778A-2R-1, 81-84	Mariana forearc - Conical seamount, Leg 125	0.0055	0.0123	0.0015	0.008	0.0024	0.0011	0.0043	0.0007	0.0064	0.0019	0.0093	n. a.	0.0163	0.0038		0.0234043	0.0205	0.0164835	0.0172414	0.0156863	0.0187713	0.0208738	0.0186667	0.0251969	0.0335689	0.0560241	n. a.	0.0970238	0.154472
	125-778A-3R-CC, 4-7	Mariana forearc - Conical seamount, Leg 125	0.0067	0.0156	0.003	0.0131	0.0054	0.0013	0.0064	0.0015	0.0141	0.0049	0.0243	n. a.	0.0457	0.0093		0.0285106	0.026	0.032967	0.0282328	0.0352941	0.0221843	0.031068	0.04	0.0555118	0.0865724	0.146386	n. a.	0.272024	0.378049
	125-779A-8R-1, 49-55	Mariana forearc - Conical seamount, Leg 125	0.0031	0.0049	0.0009	0.0034	b. d. l.	0.001	0.0019	0.0003	0.0027	0.0011	0.0045	n. a.	0.011	0.0031		0.0131915	0.00816667	0.00989011	0.00732759	b. d. l.	0.0170648	0.0092233	0.008	0.0106299	0.0194346	0.0271084	n. a.	0.0654762	0.126016
	125-779A-9R-2, 11-15	Mariana forearc - Conical seamount, Leg 125	0.0028	0.005	0.0008	0.0026	b. d. l.	0.001	0.0012	0.0002	0.0016	0.0012	0.0059	n. a.	0.0127	0.0034		0.0119149	0.00833333	0.00879121	0.00560345	b. d. l.	0.0170648	0.00582524	0.00533333	0.00629921	0.0212014	0.0355422	n. a.	0.0755952	0.138211
	125-779A-9R-2, 22-26	Mariana forearc - Conical seamount, Leg 125	0.0035	0.0062	0.0013	0.0038	b. d. l.	0.0012	0.0014	0.0004	0.0036	0.0014	0.0064	n. a.	0.014	0.0036		0.0148936	0.0103333	0.0142857	0.00818966	b. d. l.	0.0204778	0.00679612	0.0106667	0.0141732	0.024735	0.0385542	n. a.	0.0833333	0.146341
	125-779A-14R-2, 40-48	Mariana forearc - Conical seamount, Leg 125	0.0037	0.0078	0.0015	0.0058	b. d. l.	0.0016	0.0039	0.0011	0.0094	0.004	0.0171	n. a.	0.033	0.0076		0.0157447	0.013	0.0164835	0.0125	b. d. l.	0.0273038	0.018932	0.0293333	0.0370079	0.0706714	0.103012	n. a.	0.196429	0.308943
	125-779A-16R-2, 84-89	Mariana forearc - Conical seamount, Leg 125	0.0031	0.0083	0.0009	0.0027	b. d. l.	0.0006	0.003	0.0007	0.0066	0.0022	0.0094	n. a.	0.0218	0.005		0.0131915	0.0138333	0.00989011	0.00581897	b. d. l.	0.0102389	0.0145631	0.0186667	0.0259843	0.0388693	0.0566265	n. a.	0.129762	0.203252
	125-779A-24R-1, 43-48	Mariana forearc - Conical seamount, Leg 125	0.0021	0.0058	0.0007	0.0037	b. d. l.	0.001	0.0016	0.0003	0.0015	0.0006	0.0024	n. a.	0.0048	0.0014		0.00893617	0.00966667	0.00769231	0.00797414	b. d. l.	0.0170648	0.00776699	0.008	0.00590551	0.0106007	0.0144578	n. a.	0.0285714	0.0569106
	125-779A-26R-2, 18-25	Mariana forearc - Conical seamount, Leg 125	0.0031	0.0054	0.0008	0.0038	b. d. l.	0.0008	0.0027	0.0005	0.0059	0.0025	0.0118	n. a.	0.0288	0.0063		0.0131915	0.009	0.00879121	0.00818966	b. d. l.	0.0136519	0.0131068	0.0133333	0.0232283	0.0441696	0.0710843	n. a.	0.171429	0.256098
	125-779A-26R-2, 28-33	Mariana forearc - Conical seamount, Leg 125	0.0027	0.0049	0.0008	0.0029	b. d. l.	0.0008	0.0014	0.0006	0.0074	0.0024	0.0156	n. a.	0.0305	0.007		0.0114894	0.00816667	0.00879121	0.00625	b. d. l.	0.0136519	0.00679612	0.016	0.0291339	0.0424028	0.0939759	n. a.	0.181548	0.284553
	125-779A-26R-3, 3-9	Mariana forearc - Conical seamount, Leg 125	0.0041	0.0082	0.011	0.0015	b. d. l.	0.001	0.0016	0.0009	0.0103	0.0031	0.0135	n. a.	0.0345	0.0066		0.0174468	0.0136667	0.120879	0.00323276	b. d. l.	0.0170648	0.00776699	0.024	0.0405512	0.0547703	0.0813253	n. a.	0.205357	0.268293
	125-779A-26R-3, 103-107	Mariana forearc - Conical seamount, Leg 125	0.002	0.0046	0.0008	0.0032	b. d. l.	0.0002	0.002	0.0005	0.0061	0.0033	0.0171	n. a.	0.0354	0.0077		0.00851064	0.00766667	0.00879121	0.00689655	b. d. l.	0.00341297	0.00970874	0.0133333	0.0240157	0.0583039	0.103012	n. a.	0.210714	0.313008
	125-779A-32R-3, 18-22	Mariana forearc - Conical seamount, Leg 125	0.0033	0.0052	0.001	0.0027	b. d. l.	0.0011	0.0015	0.0005	0.0035	0.0008	0.0025	n. a.	0.0048	0.0019		0.0140426	0.00866667	0.010989	0.00581897	b. d. l.	0.0187713	0.00728155	0.0133333	0.0137795	0.0141343	0.0150602	n. a.	0.0285714	0.0772358
	125-780C-6R-1, 95-101	Mariana forearc - Conical seamount, Leg 125	0.001	0.0019	0.0003	0.0012	b. d. l.	0.0007	0.0008	0.0002	0.0027	0.0018	0.0105	n. a.	0.0251	0.0057		0.00425532	0.00316667	0.0032967	0.00258621	b. d. l.	0.0119454	0.0038835	0.00533333	0.0106299	0.0318021	0.063253	n. a.	0.149405	0.231707
	125-780C-13R-1, 45-50	Mariana forearc - Conical seamount, Leg 125	0.0023	0.004	0.0006	0.0019	b. d. l.	0.0005	0.0014	0.0004	0.0054	0.0028	0.0132	n. a.	0.031	0.0066		0.00978723	0.00666667	0.00659341	0.00409483	b. d. l.	0.00853242	0.00679612	0.0106667	0.0212598	0.04947	0.0795181	n. a.	0.184524	0.268293
	125-783A-18R-1, 64-71	Mariana forearc - Torishima seamount, Leg 125	0.0033	0.0104	0.0026	0.0159	0.0051	0.0035	0.0142	0.0025	0.0195	0.0051	0.0181	n. a.	0.0292	0.0056		0.0140426	0.0173333	0.0285714	0.0342672	0.0333333	0.059727	0.068932	0.0666667	0.0767717	0.090106	0.109036	n. a.	0.17381	0.227642
	125-783A-18R-1, 119-124	Mariana forearc - Torishima seamount, Leg 125	0.0037	0.0114	0.0026	0.0183	0.0064	0.0034	0.0148	0.0029	0.0258	0.0065	0.0229	n. a.	0.0368	0.0069		0.0157447	0.019	0.0285714	0.0394397	0.0418301	0.0580205	0.0718447	0.0773333	0.101575	0.114841	0.137952	n. a.	0.219048	0.280488
	125-784A-42R-1, 7-12	Mariana forearc - Torishima seamount, Leg 125	0.0037	0.0062	0.001	0.0049	b. d. l.	0.0013	0.0019	0.0005	0.0038	0.0015	0.0071	n. a.	0.0192	0.0042		0.0157447	0.0103333	0.010989	0.0105603	b. d. l.	0.0221843	0.0092233	0.0133333	0.0149606	0.0265018	0.0427711	n. a.	0.114286	0.170732
	125-784A-45R-1, 130-137	Mariana forearc - Torishima seamount, Leg 125	0.0028	0.0041	0.0008	0.0032	b. d. l.	0.0006	0.0015	0.0004	0.0038	0.0008	0.0046	n. a.	0.009	0.0019		0.0119149	0.00683333	0.00879121	0.00689655	b. d. l.	0.0102389	0.00728155	0.0106667	0.0149606	0.0141343	0.0277108	n. a.	0.0535714	0.0772358
	125-784A-45R-2, 33-38	Mariana forearc - Torishima seamount, Leg 125	0.0022	0.0046	0.0004	0.0026	b. d. l.	0.0007	0.0011	0.0003	0.0027	0.0011	0.0044	n. a.	0.0121	0.0022		0.0093617	0.00766667	0.0043956	0.00560345	b. d. l.	0.0119454	0.00533981	0.008	0.0106299	0.0194346	0.026506	n. a.	0.0720238	0.0894309
	125-784A-45R-CC, 7-10	Mariana forearc - Torishima seamount, Leg 125	0.001	0.0034	0.0005	0.0041	b. d. l.	0.0011	0.0042	0.0011	0.0078	0.0024	0.0089	n. a.	0.0173	0.0037		0.00425532	0.00566667	0.00549451	0.00883621	b. d. l.	0.0187713	0.0203883	0.0293333	0.0307087	0.0424028	0.0536145	n. a.	0.102976	0.150407
	125-779A-11R-1, 94-96	Mariana forearc - Conical seamount, Leg 125	0.0016	0.003	0.0006	0.0022	b. d. l.	0.0005	0.0006	0.0002	0.0019	0.0006	0.0022	n. a.	0.0051	0.0013		0.00680851	0.005	0.00659341	0.00474138	b. d. l.	0.00853242	0.00291262	0.00533333	0.00748031	0.0106007	0.013253	n. a.	0.0303571	0.0528455
	125-779A-19R-2, 108-113	Mariana forearc - Conical seamount, Leg 125	0.0034	0.0052	0.0011	0.0031	b. d. l.	0.0009	0.0025	0.0007	0.0085	0.0027	0.012	n. a.	0.0273	0.0065		0.0144681	0.00866667	0.0120879	0.00668103	b. d. l.	0.0153584	0.0121359	0.0186667	0.0334646	0.0477032	0.0722892	n. a.	0.1625	0.264228
	125-779A-19R-2, 132-140	Mariana forearc - Conical seamount, Leg 125	0.0073	0.0153	0.0021	0.0108	b. d. l.	0.001	0.0027	0.0007	0.0036	0.0011	0.0029	n. a.	0.0053	0.0014		0.0310638	0.0255	0.0230769	0.0232759	b. d. l.	0.0170648	0.0131068	0.0186667	0.0141732	0.0194346	0.0174699	n. a.	0.0315476	0.0569106
	125-779A-19R-3, 17-21	Mariana forearc - Conical seamount, Leg 125	0.0096	0.0158	0.0021	0.006	b. d. l.	0.0007	0.0017	0.0003	0.0022	0.0007	0.0022	n. a.	0.0061	0.0019		0.0408511	0.0263333	0.0230769	0.012931	b. d. l.	0.0119454	0.00825243	0.008	0.00866142	0.0123675	0.013253	n. a.	0.0363095	0.0772358
	125-779A-25R-1, 80-82	Mariana forearc - Conical seamount, Leg 125	0.0013	0.0027	0.0006	0.0016	b. d. l.	0.0003	0.0009	0.0002	0.003	0.0012	0.0072	n. a.	0.0188	0.0045		0.00553191	0.0045	0.00659341	0.00344828	b. d. l.	0.00511945	0.00436893	0.00533333	0.011811	0.0212014	0.0433735	n. a.	0.111905	0.182927
	125-779A-35R-1, 103-107	Mariana forearc - Conical seamount, Leg 125	0.0023	0.0054	0.0007	0.0029	b. d. l.	0.0014	0.0022	0.0005	0.0058	0.0015	0.0075	n. a.	0.0131	0.0028		0.00978723	0.009	0.00769231	0.00625	b. d. l.	0.0238908	0.0106796	0.0133333	0.0228346	0.0265018	0.0451807	n. a.	0.0779762	0.113821
	125-784A-38R-2, 72-77	Mariana forearc - Torishima seamount, Leg 125	0.002	0.0036	0.0004	0.0027	b. d. l.	0.0003	0.0006	0.0002	0.0017	0.0008	0.0043	n. a.	0.0088	0.0024		0.00851064	0.006	0.0043956	0.00581897	b. d. l.	0.00511945	0.00291262	0.00533333	0.00669291	0.0141343	0.0259036	n. a.	0.052381	0.097561
	125-784A-40R-2, 70-75	Mariana forearc - Torishima seamount, Leg 125	0.0027	0.0031	0.0006	0.0024	b. d. l.	0.0011	0.0022	0.0004	0.003	0.0008	0.0032	n. a.	0.0078	0.0022		0.0114894	0.00516667	0.00659341	0.00517241	b. d. l.	0.0187713	0.0106796	0.0106667	0.011811	0.0141343	0.0192771	n. a.	0.0464286	0.0894309
Savov et al. 2005	125-780C-3R-01	Mariana forearc - Conical seamount, Leg 125	0.1022	0.1271	0.0251	0.089	0.0205	0.0027	0.0221	0.0042	0.0248	0.0052	0.0144	n. a.	0.0137	0.0021		0.434894	0.211833	0.275824	0.19181	0.133987	0.0460751	0.107282	0.112	0.0976378	0.0918728	0.086747	n. a.	0.0815476	0.0853659
	125-780C-8R-01	Mariana forearc - Conical seamount, Leg 125	0.0079	0.03	0.0018	0.0065	0.0003	0.0012	0.0009	0.0001	0.0007	0.0002	0.001	n. a.	0.0031	0.0009		0.033617	0.05	0.0197802	0.0140086	0.00196078	0.0204778	0.00436893	0.00266667	0.00275591	0.00353357	0.0060241	n. a.	0.0184524	0.0365854
	125-780C-8R-01	Mariana forearc - Conical seamount, Leg 125	0.0171	0.0607	0.0047	0.0201	0.0028	0.0017	0.0042	0.0009	0.0066	0.0021	0.0096	n. a.	0.021	0.0047		0.072766	0.101167	0.0516484	0.043319	0.0183007	0.0290102	0.0203883	0.024	0.0259843	0.0371025	0.0578313	n. a.	0.125	0.191057
	125-780C-9R-01	Mariana forearc - Conical seamount, Leg 125	0.0097	0.0529	0.0029	0.0084	0.0002	0.0007	0.0031	0.0009	0.0082	0.0024	0.0091	n. a.	0.016	0.0033		0.0412766	0.0881667	0.0318681	0.0181034	0.00130719	0.0119454	0.0150485	0.024	0.0322835	0.0424028	0.0548193	n. a.	0.0952381	0.134146
	125-780C-10R-01	Mariana forearc - Conical seamount, Leg 125	0.0089	0.0424	0.0021	0.007	0.0003	0.0016	0.0004	0.0001	0.0012	0.0005	0.0036	n. a.	0.0121	0.0028		0.0378723	0.0706667	0.0230769	0.0150862	0.00196078	0.0273038	0.00194175	0.00266667	0.00472441	0.00883392	0.0216867	n. a.	0.0720238	0.113821
	125-780C-13R-01	Mariana forearc - Conical seamount, Leg 125	0.0283	0.0332	0.0072	0.0244	0.0055	0.0005	0.0066	0.0013	0.0092	0.0029	0.0119	n. a.	0.0243	0.0052		0.120426	0.0553333	0.0791209	0.0525862	0.0359477	0.00853242	0.0320388	0.0346667	0.0362205	0.0512367	0.0716867	n. a.	0.144643	0.211382
	125-780C-18R-01	Mariana forearc - Conical seamount, Leg 125	0.0102	0.0532	0.003	0.0096	0.0004	0.0007	0.0006	0.0001	0.0008	0.0003	0.0019	n. a.	0.0071	0.0018		0.0434043	0.0886667	0.032967	0.0206897	0.00261438	0.0119454	0.00291262	0.00266667	0.00314961	0.00530035	0.0114458	n. a.	0.0422619	0.0731707
	125-779A-3R-CC	Mariana forearc - Conical seamount, Leg 125	0.0051	0.0153	0.0012	0.0035	0.0004	0.0015	0.0008	0.0002	0.0033	0.001	0.004	n. a.	0.0091	0.0022		0.0217021	0.0255	0.0131868	0.0075431	0.00261438	0.0255973	0.0038835	0.00533333	0.0129921	0.0176678	0.0240964	n. a.	0.0541667	0.0894309
	125-779A-6R-01	Mariana forearc - Conical seamount, Leg 125	0.0026	0.0108	0.0007	0.0026	b. d. l.	0.0012	0.0014	0.0004	0.0066	0.0027	0.0133	n. a.	0.0248	0.0054		0.0110638	0.018	0.00769231	0.00560345		0.0204778	0.00679612	0.0106667	0.0259843	0.0477032	0.0801205	n. a.	0.147619	0.219512
	125-779A-9R-02	Mariana forearc - Conical seamount, Leg 125	0.0038	0.014	0.001	0.0024	0.0005	0.0005	0.0018	0.0004	0.0056	0.0019	0.0081	n. a.	0.0163	0.0028		0.0161702	0.0233333	0.010989	0.00517241	0.00326797	0.00853242	0.00873786	0.0106667	0.0220472	0.0335689	0.0487952	n. a.	0.0970238	0.113821
	125-779A-10R-02	Mariana forearc - Conical seamount, Leg 125	0.0086	0.0148	0.0016	0.0055	0.0009	0.0006	0.0014	0.0003	0.0027	0.0005	0.002	n. a.	0.0046	0.0012		0.0365957	0.0246667	0.0175824	0.0118534	0.00588235	0.0102389	0.00679612	0.008	0.0106299	0.00883392	0.0120482	n. a.	0.027381	0.0487805
	125-779A-12R-01	Mariana forearc - Conical seamount, Leg 125	0.0086	0.0426	0.0022	0.0093	0.0012	0.0008	0.0022	0.0005	0.0032	0.001	0.0041	n. a.	0.0087	0.002		0.0365957	0.071	0.0241758	0.0200431	0.00784314	0.0136519	0.0106796	0.0133333	0.0125984	0.0176678	0.0246988	n. a.	0.0517857	0.0813008
	125-779A-13R-02	Mariana forearc - Conical seamount, Leg 125	0.0022	0.0096	0.0007	0.0022	0.0002	b. d. l.	0.0013	0.0005	0.0072	0.0028	0.0143	n. a.	0.031	0.0065		0.0093617	0.016	0.00769231	0.00474138	0.00130719		0.00631068	0.0133333	0.0283465	0.04947	0.0861446	n. a.	0.184524	0.264228
	125-779A-14R-01	Mariana forearc - Conical seamount, Leg 125	0.0126	0.0247	0.0026	0.0088	0.0017	0.0011	0.002	0.0005	0.0049	0.0015	0.0068	n. a.	0.0133	0.0029		0.053617	0.0411667	0.0285714	0.0189655	0.0111111	0.0187713	0.00970874	0.0133333	0.0192913	0.0265018	0.0409639	n. a.	0.0791667	0.117886
	125-779A-20R-01	Mariana forearc - Conical seamount, Leg 125	0.0077	0.0457	0.0024	0.0081	0.0003	0.0011	0.0005	0.0001	0.0009	0.0003	0.0014	n. a.	0.0045	0.0013		0.032766	0.0761667	0.0263736	0.0174569	0.00196078	0.0187713	0.00242718	0.00266667	0.00354331	0.00530035	0.00843373	n. a.	0.0267857	0.0528455
	125-779A-22R-01	Mariana forearc - Conical seamount, Leg 125	0.0124	0.0507	0.0037	0.0146	0.0017	0.0015	0.0041	0.0008	0.0058	0.0013	0.0058	n. a.	0.0093	0.0022		0.052766	0.0845	0.0406593	0.0314655	0.0111111	0.0255973	0.0199029	0.0213333	0.0228346	0.0229682	0.0349398	n. a.	0.0553571	0.0894309
	125-779A-26R-02	Mariana forearc - Conical seamount, Leg 125	0.0112	0.0225	0.002	0.007	0.0014	0.004	0.0019	0.0005	0.0065	0.0029	0.0135	n. a.	0.0299	0.0063		0.0476596	0.0375	0.021978	0.0150862	0.00915033	0.0682594	0.0092233	0.0133333	0.0255906	0.0512367	0.0813253	n. a.	0.177976	0.256098
	125-779A-30R-01	Mariana forearc - Conical seamount, Leg 125	0.0056	0.0174	0.0016	0.0051	0.0008	0.0007	0.0008	0.0001	0.0022	0.0008	0.0033	n. a.	0.0086	0.0016		0.0238298	0.029	0.0175824	0.0109914	0.00522876	0.0119454	0.0038835	0.00266667	0.00866142	0.0141343	0.0198795	n. a.	0.0511905	0.0650407
	125-779A-34R-01	Mariana forearc - Conical seamount, Leg 125	0.0049	0.0103	0.0011	0.0045	0.0009	0.0015	0.0014	0.0003	0.0042	0.0014	0.0057	n. a.	0.0122	0.0026		0.0208511	0.0171667	0.0120879	0.00969828	0.00588235	0.0255973	0.00679612	0.008	0.0165354	0.024735	0.0343373	n. a.	0.072619	0.105691
	125-779A-35R-01	Mariana forearc - Conical seamount, Leg 125	0.0035	0.0115	0.0009	0.0029	0.0004	0.0005	0.0008	0.0001	0.0011	0.0005	0.0021	n. a.	0.006	0.0014		0.0148936	0.0191667	0.00989011	0.00625	0.00261438	0.00853242	0.0038835	0.00266667	0.00433071	0.00883392	0.0126506	n. a.	0.0357143	0.0569106
Savov et al. 2007	195-1200A-6R-1	Mariana forearc - South Chamorro seamount, Leg 195	0.021	0.042	0.005	0.014	0.001	0.001	0.002	b. d. l.	0.005	0.002	0.007	n. a.	0.013	0.003		0.0893617	0.07	0.0549451	0.0301724	0.00653595	0.0170648	0.00970874	b. d. l.	0.019685	0.0353357	0.0421687	n. a.	0.077381	0.121951
	195-1200A-6R-2	Mariana forearc - South Chamorro seamount, Leg 195	0.003	0.006	0.001	0.003	0.001	0.001	0.002	0.001	0.004	0.001	0.004	n. a.	0.013	0.002		0.012766	0.01	0.010989	0.00646552	0.00653595	0.0170648	0.00970874	0.0266667	0.015748	0.0176678	0.0240964	n. a.	0.077381	0.0813008
	195-1200A-6R-3	Mariana forearc - South Chamorro seamount, Leg 195	0.008	0.017	0.002	0.009	0.001	0.001	0.002	b. d. l.	0.002	b. d. l.	0.002	n. a.	0.007	0.001		0.0340426	0.0283333	0.021978	0.0193966	0.00653595	0.0170648	0.00970874	b. d. l.	0.00787402	b. d. l.	0.0120482	n. a.	0.0416667	0.0406504
	195-1200A-7R-1	Mariana forearc - South Chamorro seamount, Leg 195	0.003	0.008	0.001	0.003	0.001	0.001	0.001	b. d. l.	0.001	b. d. l.	0.003	n. a.	0.004	0.003		0.012766	0.0133333	0.010989	0.00646552	0.00653595	0.0170648	0.00485437	b. d. l.	0.00393701	b. d. l.	0.0180723	n. a.	0.0238095	0.121951
	195-1200A-7R-2	Mariana forearc - South Chamorro seamount, Leg 195	0.001	0.003	b. d. l.	0.001	0.001	0.001	b. d. l.	b. d. l.	0.001	b. d. l.	0.003	n. a.	0.011	0.003		0.00425532	0.005	b. d. l.	0.00215517	0.00653595	0.0170648	b. d. l.	b. d. l.	0.00393701	b. d. l.	0.0180723	n. a.	0.0654762	0.121951
	195-1200A-9R-1	Mariana forearc - South Chamorro seamount, Leg 195	0.003	0.007	0.001	0.003	b. d. l.	b. d. l.	0.001	b. d. l.	0.002	0.001	0.006	n. a.	0.019	0.004		0.012766	0.0116667	0.010989	0.00646552	b. d. l.	b. d. l.	0.00485437	b. d. l.	0.00787402	0.0176678	0.0361446	n. a.	0.113095	0.162602
	195-1200A-10R-1	Mariana forearc - South Chamorro seamount, Leg 195	0.01	0.022	0.002	0.007	0.001	b. d. l.	0.001	b. d. l.	0.003	0.001	0.006	n. a.	0.016	0.003		0.0425532	0.0366667	0.021978	0.0150862	0.00653595	b. d. l.	0.00485437	b. d. l.	0.011811	0.0176678	0.0361446	n. a.	0.0952381	0.121951
	195-1200A-10R-1	Mariana forearc - South Chamorro seamount, Leg 195	0.002	0.005	b. d. l.	0.001	0.001	0.001	0.003	0.001	0.01	0.004	0.015	n. a.	0.034	0.006		0.00851064	0.00833333	b. d. l.	0.00215517	0.00653595	0.0170648	0.0145631	0.0266667	0.0393701	0.0706714	0.0903614	n. a.	0.202381	0.243902
	195-1200A-11R-1	Mariana forearc - South Chamorro seamount, Leg 195	0.01	0.021	0.002	0.006	b. d. l.	b. d. l.	b. d. l.	b. d. l.	b. d. l.	b. d. l.	0.001	n. a.	0.003	0.001		0.0425532	0.035	0.021978	0.012931	b. d. l.	b. d. l.	b. d. l.	b. d. l.	b. d. l.	b. d. l.	0.0060241	n. a.	0.0178571	0.0406504
	195-1200A-11R-1	Mariana forearc - South Chamorro seamount, Leg 195	0.005	0.009	0.001	0.004	b. d. l.	0.001	0.001	b. d. l.	0.002	0.001	0.004	n. a.	0.012	0.003		0.0212766	0.015	0.010989	0.00862069	b. d. l.	0.0170648	0.00485437	b. d. l.	0.00787402	0.0176678	0.0240964	n. a.	0.0714286	0.121951
	195-1200A-12R-1	Mariana forearc - South Chamorro seamount, Leg 195	0.006	0.011	0.001	0.004	b. d. l.	b. d. l.	b. d. l.	b. d. l.	b. d. l.	b. d. l.	0.002	n. a.	0.009	0.002		0.0255319	0.0183333	0.010989	0.00862069	b. d. l.	b. d. l.	b. d. l.	b. d. l.	b. d. l.	b. d. l.	0.0120482	n. a.	0.0535714	0.0813008
	195-1200A-13R-1	Mariana forearc - South Chamorro seamount, Leg 195	0.02	0.041	0.005	0.017	0.003	0.001	0.003	b. d. l.	0.004	0.002	0.005	n. a.	0.015	0.003		0.0851064	0.0683333	0.0549451	0.0366379	0.0196078	0.0170648	0.0145631	b. d. l.	0.015748	0.0353357	0.0301205	n. a.	0.0892857	0.121951
	195-1200A-13R-2	Mariana forearc - South Chamorro seamount, Leg 195	0.002	0.005	b. d. l.	0.001	0.001	0.001	0.001	b. d. l.	0.001	b. d. l.	0.001	n. a.	0.013	0.002		0.00851064	0.00833333	b. d. l.	0.00215517	0.00653595	0.0170648	0.00485437	b. d. l.	0.00393701	b. d. l.	0.0060241	n. a.	0.077381	0.0813008
	195-1200A-15R-1	Mariana forearc - South Chamorro seamount, Leg 195	0.005	0.01	0.001	0.004	b. d. l.	b. d. l.	b. d. l.	b. d. l.	b. d. l.	b. d. l.	0.001	n. a.	0.009	0.002		0.0212766	0.0166667	0.010989	0.00862069	b. d. l.	b. d. l.	b. d. l.	b. d. l.	b. d. l.	b. d. l.	0.0060241	n. a.	0.0535714	0.0813008
	195-1200A-16R-1	Mariana forearc - South Chamorro seamount, Leg 195	0.01	0.021	0.002	0.006	b. d. l.	0.001	b. d. l.	b. d. l.	0.001	b. d. l.	0.001	n. a.	0.005	0.001		0.0425532	0.035	0.021978	0.012931	b. d. l.	0.0170648	b. d. l.	b. d. l.	0.00393701	b. d. l.	0.0060241	n. a.	0.0297619	0.0406504
	195-1200A-16R-2	Mariana forearc - South Chamorro seamount, Leg 195	0.008	0.015	0.002	0.006	b. d. l.	0.001	0.001	b. d. l.	0.001	0.001	0.003	n. a.	0.01	0.002		0.0340426	0.025	0.021978	0.012931	b. d. l.	0.0170648	0.00485437	b. d. l.	0.00393701	0.0176678	0.0180723	n. a.	0.0595238	0.0813008
	195-1200A-16R-2	Mariana forearc - South Chamorro seamount, Leg 195	0.01	0.023	0.002	0.007	0.001		0.001	b. d. l.	0.001	b. d. l.	0.001	n. a.	0.005	0.001		0.0425532	0.0383333	0.021978	0.0150862	0.00653595	b. d. l.	0.00485437	b. d. l.	0.00393701	b. d. l.	0.0060241	n. a.	0.0297619	0.0406504
	195-1200A-17G-2	Mariana forearc - South Chamorro seamount, Leg 195	0.005	0.01	0.001	0.005	0.002	0.001	0.006	0.001	0.011	0.003	0.011	n. a.	0.026	0.004		0.0212766	0.0166667	0.010989	0.0107759	0.0130719	0.0170648	0.0291262	0.0266667	0.0433071	0.0530035	0.0662651	n. a.	0.154762	0.162602
	195-1200A-17G-2	Mariana forearc - South Chamorro seamount, Leg 195	0.003	0.005	0.001	0.002	0.001	0.001	0.003	0.001	0.005	0.002	0.006	n. a.	0.014	0.003		0.012766	0.00833333	0.010989	0.00431034	0.00653595	0.0170648	0.0145631	0.0266667	0.019685	0.0353357	0.0361446	n. a.	0.0833333	0.121951
	195-1200E-5H-1	Mariana forearc - South Chamorro seamount, Leg 195	0.003	0.005	0.001	0.001	0.001	0.003	0	b. d. l.	0.001	b. d. l.	0.001	n. a.	0.006	0.001		0.012766	0.00833333	0.010989	0.00215517	0.00653595	0.0511945	b. d. l.	b. d. l.	0.00393701	b. d. l.	0.0060241	n. a.	0.0357143	0.0406504
	195-1200E-5H-2	Mariana forearc - South Chamorro seamount, Leg 195	0.005	0.01	0.001	0.004	0.001	0.003	0.001	b. d. l.	0.001	b. d. l.	0.001	n. a.	0.004	0.001		0.0212766	0.0166667	0.010989	0.00862069	0.00653595	0.0511945	0.00485437	b. d. l.	0.00393701	b. d. l.	0.0060241	n. a.	0.0238095	0.0406504
	195-1200E-10H-2	Mariana forearc - South Chamorro seamount, Leg 195	0.004	0.009	0.001	0.003	b. d. l.	b. d. l.	b. d. l.	b. d. l.	0.001	0.001	0.002	n. a.	0.008	0.002		0.0170213	0.015	0.010989	0.00646552	b. d. l.	b. d. l.	b. d. l.	b. d. l.	0.00393701	0.0176678	0.0120482	n. a.	0.047619	0.0813008
	195-1200E-7H-2	Mariana forearc - South Chamorro seamount, Leg 195	0.001	0.002	b. d. l.	0.001	b. d. l.	b. d. l.	0.001	b. d. l.	0.001	0.001	0.003	n. a.	0.01	0.002		0.00425532	0.00333333	b. d. l.	0.00215517	b. d. l.	b. d. l.	0.00485437	b. d. l.	0.00393701	0.0176678	0.0180723	n. a.	0.0595238	0.0813008
	195-1200E-3H-2	Mariana forearc - South Chamorro seamount, Leg 195	0.001	0.004	0.001	0.001	0.001	0.001	b. d. l.	b. d. l.	b. d. l.	b. d. l.	0.001	n. a.	0.006	0.001		0.00425532	0.00666667	0.010989	0.00215517	0.00653595	0.0170648	b. d. l.	b. d. l.	b. d. l.	b. d. l.	0.0060241	n. a.	0.0357143	0.0406504
b. d. l. is for below detection limit
n. a. is for not analyzed
