# Supplementary material for: Fossil black smoker yields oxygen isotopic composition of Neoproterozoic seawater
Source: Nat Commun. 2018 Apr 13;9:1453. doi: 10.1038/s41467-018-03890-w (PMC5899122; doi:10.1038/s41467-018-03890-w)
Supplement: Supplementary file 5 — Supplementary Dataset 2 [file 41467_2018_3890_MOESM5_ESM.xlsx]

## Sheet: Temperatures
Supplementary Data 2: Mineral chemistry of chlorites and associated thermometry for the North Aït Ahmane serpentinites
Sample		AA02	AA02	AA02	AA02	AA02	AA02	AA02	AA02	AA02	AA02	AA02	AA02	AA02	AA02	AA02	AA02	AA02	AA02	AA02	AA02	AA02	AA02	AA02	AA02	AA02	AA02	AA02	AA02	AA02	AA02	AA02	AH14	AH14	AH14	AH14	AH14	AH14	AH14	AH14	AH14	AH14	AH14	AH14	AH14	AH14	AH14	AH14	AH14
Chlorite label		AA02-1	AA02-2	AA02-3	AA02-4	AA02-5	AA02-6	AA02-7	AA02-8	AA02-9	AA02-10	AA02-11	AA02-12	AA02-13	AA02-14	AA02-15	AA02-16	AA02-17	AA02-18	AA02-19	AA02-20	AA02-21	AA02-22	AA02-23	AA02-24	AA02-25	AA02-26	AA02-27	AA02-28	AA02-29	AA02-30	AA02-31	AH14-1	AH14-2	AH14-3	AH14-4	AH14-5	AH14-6	AH14-7	AH14-8	AH14-9	AH14-10	AH14-11	AH14-12	AH14-13	AH14-14	AH14-15	AH14-16	AH14-17
SIO2		32.845	32.193	33.766	34.519	33.041	34.1	36.102	33.296	36.801	35.665	34.543	34.136	34.637	34.418	35.366	32.984	34.505	34.375	35.365	33.572	33.788	33.862	33.659	33.443	34.302	34.266	34.447	34.011	33.094	33.99	33.881	30.01	31.764	31.921	32.17	32.526	31.711	31.176	31.97	31.533	31.747	32.079	31.472	31.754	31.967	31.174	32.319	32.442
TIO2		0	0.011	0	0.005	0.009	0.006	0.001	0	0.001	0	0.007	0	0.011	0	0	0.003	0.003	0.004	0	0.012	0.001	0	0	0	0.008	0	0	0.011	0	0.002	0.015	0.005	0.014	0.011	0	0.005	0.009	0	0	0	0.003	0.016	0.001	0.017	0.008	0	0.005	0.012
AL2O3		14.369	15.471	13.772	11.765	15.308	13.882	10.934	14.549	11.658	10.59	12.341	12.758	12.627	13.698	12.161	15.799	13.839	13.763	12.903	15.308	13.309	14.487	14.282	14.494	12.924	12.837	13.378	14.149	14.259	13.961	14.489	16.59	16.329	16.422	16.664	16.54	16.664	17.319	16.223	17.688	17.051	17.482	17.116	17.076	17.163	17.89	16.095	15.767
FEO		3.838	3.253	3.668	3.916	3.227	3.655	3.256	3.338	2.869	3.731	4.619	4.279	3.419	3.423	4.087	3.648	3.109	2.863	3.105	3.518	3.17	3.296	3.113	3.631	3.702	3.724	3.309	3.171	3.301	3.248	3.346	3.54	3.084	3.135	3.147	3.078	3.242	3.213	3.221	2.935	3.036	2.941	3.121	3.042	3.252	3.099	3.399	3.362
MNO		0.023	0.024	0.076	0.028	0.036	0.019	0.036	0.097	0.024	0.019	0.014	0.01	0.029	0.005	0.035	0	0	0.008	0.016	0.004	0.035	0	0.018	0.038	0	0	0.056	0	0	0	0	0.346	0.085	0.01	0.004	0.043	0	0.01	0.006	0.023	0.022	0	0.01	0.02	0.017	0.043	0.001	0.024
MGO		33.496	33.259	33.601	34.332	33.332	33.44	34.939	33.162	35.309	34.275	33.323	33.526	33.93	33.931	34.363	32.512	33.739	33.966	34.522	33.608	33.761	33.363	33.63	33.377	34.037	34.287	33.983	33.187	33.269	34.091	33.596	31.212	32.384	32.206	31.988	32.143	31.529	31.123	31.789	32.272	31.937	32.038	31.749	31.857	31.891	31.814	32.418	32.533
CAO		0.016	0.013	0.031	0	0.046	0	0.05	0.054	0.038	0.118	0.004	0.048	0.021	0	0.019	0.017	0.031	0.026	0.026	0.015	0.028	0.017	0	0.015	0.045	0.021	0.043	0.034	0.007	0.046	0	0.01	0	0.044	0.044	0.014	0	0	0.019	0	0.024	0.003	0.004	0	0.024	0	0.024	0.002
NA2O		0	0.01	0	0.021	0	0.008	0.035	0.018	0.004	0.022	0.01	0	0	0.024	0	0.017	0.02	0	0.01	0.007	0	0.019	0.028	0.042	0.008	0.029	0.018	0.061	0.011	0.028	0.012	0.001	0.006	0	0	0.013	0	0	0.029	0	0.011	0.009	0.005	0.003	0.01	0.012	0.006	0
K2O		0.011	0.023	0	0.001	0	0.015	0	0.003	0	0.03	0	0	0	0.015	0.014	0.004	0.003	0	0.001	0.015	0.016	0.009	0.002	0.017	0.025	0.02	0.006	0.049	0.031	0	0.013	0	0.006	0.046	0.002	0.006	0	0	0.013	0.009	0	0.02	0	0	0.001	0.003	0	0.019
Formula (O=14)
Si		3.18706	3.12741	3.25713	3.34799	3.17644	3.27678	3.45091	3.22145	3.45051	3.4566	3.34721	3.30857	3.34192	3.28831	3.36968	3.17463	3.29895	3.29282	3.35319	3.19074	3.28138	3.24993	3.24205	3.22003	3.30342	3.29667	3.30117	3.27694	3.22216	3.25311	3.24218	3.01931	3.10209	3.1119	3.12396	3.14349	3.1131	3.07236	3.13508	3.04614	3.08981	3.09019	3.07769	3.092	3.09502	3.02989	3.13556	3.15144
Ti		0	0.000803727	0	0.000364744	0.000650762	0.000433647	7.18942e-05	0	7.05206e-05	0	0.000510168	0	0.000798254	0	0	0.000217171	0.000215728	0.000288189	0	0.000857803	7.30441e-05	0	0	0	0.000579464	0	0	0.000797137	0	0.000143969	0.0010796	0.000378359	0.00102834	0.000806553	0	0.000363449	0.000664535	0	0	0	0.000219605	0.00115925	7.35518e-05	0.00124504	0.000582564	0	0.000364854	0.000876747
Al		1.64315	1.77122	1.56561	1.34477	1.73435	1.57208	1.23172	1.65891	1.28818	1.20958	1.4093	1.45727	1.43578	1.54232	1.36553	1.79205	1.5593	1.5537	1.4418	1.7146	1.52324	1.63859	1.62121	1.64465	1.4668	1.45548	1.51091	1.60659	1.63613	1.57469	1.63399	1.96707	1.87935	1.88671	1.90706	1.88386	1.92794	2.01143	1.87485	2.01369	1.95573	1.98466	1.97258	1.95955	1.95833	2.04916	1.84026	1.80501
Fe3+		0	0	0	0	0	0	0	0	0	0	0	0	0	0	0	0	0	0	0	0	0	0	0	0	0	0	0	0	0	0	0	0	0	0	0	0	0	0	0	0	0	0	0	0	0	0	0	0
Fe2+		0.311408	0.264248	0.295861	0.317594	0.259412	0.293687	0.260249	0.270053	0.224935	0.302368	0.374261	0.346796	0.275841	0.273462	0.325619	0.293594	0.248552	0.229324	0.246178	0.279585	0.257428	0.264516	0.250727	0.292337	0.298115	0.299589	0.265165	0.255475	0.268749	0.259936	0.267738	0.297817	0.251847	0.255558	0.255538	0.248745	0.266133	0.264768	0.264119	0.23708	0.247078	0.236899	0.25521	0.247687	0.263278	0.25186	0.275748	0.273088
Mn		0.00189011	0.00197458	0.0062088	0.00229997	0.00293109	0.00154627	0.00291436	0.00794822	0.00190579	0.00155955	0.00114892	0.000820856	0.0023697	0.000404572	0.00282429	0	0	0.000649014	0.00128482	0.000321968	0.00287873	0	0.00146835	0.00309868	0	0	0.00454509	0	0	0	0	0.029482	0.00703034	0.000825634	0.000328968	0.00351957	0	0.000834623	0.000498306	0.0018817	0.00181339	0	0.000828209	0.00164934	0.00139396	0.0035395	8.21668e-05	0.00197447
Mg		4.84551	4.81679	4.83206	4.96421	4.77721	4.79054	4.97894	4.78327	4.93554	4.95233	4.81384	4.84434	4.88051	4.83291	4.88111	4.66507	4.80896	4.85059	4.87984	4.76192	4.88803	4.77366	4.82915	4.79101	4.88676	4.91775	4.85515	4.76696	4.82905	4.86421	4.79285	4.68154	4.71492	4.68069	4.63092	4.6312	4.61443	4.57254	4.64738	4.64767	4.63391	4.60103	4.62867	4.62456	4.60314	4.60976	4.68887	4.7114
Ca		0.00166327	0.00135297	0.0032036	0	0.0047377	0	0.00512028	0.00559725	0.00381706	0.0122521	0.000415245	0.00498415	0.00217069	0	0.00193945	0.00175291	0.00317525	0.00266821	0.00264107	0.00152731	0.00291322	0.00174796	0	0.00154728	0.00464279	0.00216448	0.00441475	0.00350953	0.000730159	0.00471658	0	0.00107786	0	0.0045954	0.00457751	0.00144955	0	0	0.0019961	0	0.00250243	0.000309605	0.000419067	0	0.0024894	0	0.00249454	0.000208139
Na		0	0.00188336	0	0.00394869	0	0.00149036	0.00648602	0.00337629	0.000727097	0.00413369	0.00187859	0	0	0.00444535	0	0.0031721	0.00370708	0	0.0018382	0.00128979	0	0.00353528	0.0052286	0.00783994	0.00149363	0.00540902	0.00334423	0.0113943	0.00207634	0.00519534	0.00222623	0.000195052	0.001136	0	0	0.00243576	0	0	0.00551331	0	0.00207553	0.0016808	0.000947937	0.000566331	0.00187702	0.00226112	0.00112854	0
K		0.00136152	0.0028501	0	0.000123719	0	0.00183863	0	0.000370245	0	0.00370883	0	0	0	0.00182805	0.00170153	0.000491087	0.000365868	0	0.000120947	0.0018185	0.00198209	0.00110183	0.00024573	0.00208792	0.0030711	0.00245443	0.00073346	0.00602218	0.00385007	0	0.00158684	0	0.000747445	0.00572026	0.000247739	0.000739677	0	0	0.00162614	0.00110901	0	0.00245756	0	0	0.000123501	0.000371933	0	0.00235431
Pressure	Mean T (°C)
T (°C) at 300 bar	273	514.413	444.689	284.667	407.97	263.846	248.462	239.781	256.177	207.669	238.092	269.187	290.101	249.674	257.209	265.098	225.792	224.507	233.342	230.595	265.715	281.495	235.669	266.754	291.832	298.374	371.409	253.387	228.42	295.363	285.578	252.694	540.587	263.081	233.386	205.485	204.661	207.286	193.611	218.141	211.369	210.033	195.985	211.971	207.596	204.117	193.423	238.587	249.214
Boostrap	273 +/- 10 °C
T (°C) at 400 bar	277	520.184	449.949	288.754	412.961	267.78	252.284	243.539	260.056	211.192	241.838	273.161	294.228	253.505	261.095	269.042	229.448	228.154	237.053	234.286	269.663	285.559	239.398	270.71	295.971	302.561	376.132	257.245	232.095	299.528	289.672	256.547	546.549	267.01	237.097	208.992	208.162	210.806	197.031	221.741	214.919	213.573	199.422	215.525	211.119	207.614	196.842	242.337	253.042
Boostrap	277 +/- 10 °C
T (°C) 1000 bars	282.587	527.878	456.962	294.204	419.615	273.027	257.38	248.55	265.227	215.889	246.833	278.46	299.73	258.613	266.276	274.3	234.322	233.016	242.002	239.207	274.928	290.978	244.369	275.984	301.491	308.145	382.429	262.389	236.995	305.082	295.131	261.684	554.499	272.249	242.046	213.668	212.83	215.5	201.591	226.54	219.652	218.294	204.006	220.265	215.815	212.276	201.4	247.336	258.145
Boostrap	283 +/- 10 °C
T (°C) 2500 bars	302.605	556.731	483.261	314.64	444.569	292.7	276.489	267.342	284.62	233.505	265.563	298.329	320.366	277.767	285.706	294.02	252.602	251.248	260.558	257.662	294.67	311.298	263.01	295.764	322.19	329.083	406.043	281.68	255.371	325.911	315.601	280.949	584.311	291.895	260.603	231.203	230.335	233.101	218.692	244.539	237.403	235.996	221.193	238.038	233.428	229.762	218.493	266.084	277.283
Boostrap	303 +/- 11 °C
For boostrap see Ganne et al. 2016 (American Mineralogist). Statistical petrology reveals a link between supercontinents cycle and mantle global climate
[truncated: 61 more columns]

## Sheet: Chl_Qtz_H2O
Sample	AA02	AA02	AA02	AA02	AA02	AA02	AA02	AA02	AA02	AA02	AA02	AA02	AA02	AA02	AA02	AA02	AA02	AA02	AA02	AA02	AA02	AA02	AA02	AA02	AA02	AA02	AA02	AA02	AA02	AA02	AA02	AH14	AH14	AH14	AH14	AH14	AH14	AH14	AH14	AH14	AH14	AH14	AH14	AH14	AH14	AH14	AH14	AH14	AH14
Chlorite label	AA02-C1-8	AA02-C1-9	AA02-Mesh-chlorite	AA02-Mesh-chlorite2	AA02-Cr3trans-1	AA02-Cr3trans-1	AA02-Cr3trans-1	AA02-Cr3trans-1	AA02-Cr3trans-1	AA02-Cr3trans-1	AA02-Cr3trans-1	AA02-Cr3trans-1	AA02-Cr3trans-1	AA02-Cr3chlorite-1	AA02-Cr3chlorite-2	AA02-Cr3chlorite-4	AA02-Cr3chlorite-5	AA02-Cr3chlorite-6	AA02-Cr3chlorite-7	AA02-Cr3chlorite-9	AA02-Cr5-5	AA02-Cr5-39	AA02-Cr5-44	AA02-Cr5Chlorite-1	AA02-Cr5Chlorite-3	AA02-Cr5Chlorite-4	AA02-Cr5Chlorite-5	AA02-Cr5Chlorite-6	AA02-Cr5Chlorite-8	AA02-Cr5Chlorite-9	AA02-Cr5Chlorite-10	AH14-C3-23	AH14-C3-24	AH14-C3-25	AH14-OPXAltProd-2	AH14-OPXAltProd-3	AH14-MESH-1	AH14-MESH-2	AH14-MESH-3	AH14-OPX1-2	AH14-OPX1-3	AH14-OPX1-4	AH14-OPX1-5	AH14-OPX1-6	AH14-OPX1-7	AH14-OPX1-8	AH14-C5-1	AH14-C5-2	AH14-C5-3
SIO2	32.845	32.193	33.766	34.519	33.041	34.1	36.102	33.296	36.801	35.665	34.543	34.136	34.637	34.418	35.366	32.984	34.505	34.375	35.365	33.572	33.788	33.862	33.659	33.443	34.302	34.266	34.447	34.011	33.094	33.99	33.881	30.01	31.764	31.921	32.17	32.526	31.711	31.176	31.97	31.533	31.747	32.079	31.472	31.754	31.967	31.174	32.319	32.442	32.189
TIO2	0	0.011	0	0.005	0.009	0.006	0.001	0	0.001	0	0.007	0	0.011	0	0	0.003	0.003	0.004	0	0.012	0.001	0	0	0	0.008	0	0	0.011	0	0.002	0.015	0.005	0.014	0.011	0	0.005	0.009	0	0	0	0.003	0.016	0.001	0.017	0.008	0	0.005	0.012	0
AL2O3	14.369	15.471	13.772	11.765	15.308	13.882	10.934	14.549	11.658	10.59	12.341	12.758	12.627	13.698	12.161	15.799	13.839	13.763	12.903	15.308	13.309	14.487	14.282	14.494	12.924	12.837	13.378	14.149	14.259	13.961	14.489	16.59	16.329	16.422	16.664	16.54	16.664	17.319	16.223	17.688	17.051	17.482	17.116	17.076	17.163	17.89	16.095	15.767	16.19
FEO	3.838	3.253	3.668	3.916	3.227	3.655	3.256	3.338	2.869	3.731	4.619	4.279	3.419	3.423	4.087	3.648	3.109	2.863	3.105	3.518	3.17	3.296	3.113	3.631	3.702	3.724	3.309	3.171	3.301	3.248	3.346	3.54	3.084	3.135	3.147	3.078	3.242	3.213	3.221	2.935	3.036	2.941	3.121	3.042	3.252	3.099	3.399	3.362	3.503
MNO	0.023	0.024	0.076	0.028	0.036	0.019	0.036	0.097	0.024	0.019	0.014	0.01	0.029	0.005	0.035	0	0	0.008	0.016	0.004	0.035	0	0.018	0.038	0	0	0.056	0	0	0	0	0.346	0.085	0.01	0.004	0.043	0	0.01	0.006	0.023	0.022	0	0.01	0.02	0.017	0.043	0.001	0.024	0.037
MGO	33.496	33.259	33.601	34.332	33.332	33.44	34.939	33.162	35.309	34.275	33.323	33.526	33.93	33.931	34.363	32.512	33.739	33.966	34.522	33.608	33.761	33.363	33.63	33.377	34.037	34.287	33.983	33.187	33.269	34.091	33.596	31.212	32.384	32.206	31.988	32.143	31.529	31.123	31.789	32.272	31.937	32.038	31.749	31.857	31.891	31.814	32.418	32.533	32.384
CAO	0.016	0.013	0.031	0	0.046	0	0.05	0.054	0.038	0.118	0.004	0.048	0.021	0	0.019	0.017	0.031	0.026	0.026	0.015	0.028	0.017	0	0.015	0.045	0.021	0.043	0.034	0.007	0.046	0	0.01	0	0.044	0.044	0.014	0	0	0.019	0	0.024	0.003	0.004	0	0.024	0	0.024	0.002	0.058
NA2O	0	0.01	0	0.021	0	0.008	0.035	0.018	0.004	0.022	0.01	0	0	0.024	0	0.017	0.02	0	0.01	0.007	0	0.019	0.028	0.042	0.008	0.029	0.018	0.061	0.011	0.028	0.012	0.001	0.006	0	0	0.013	0	0	0.029	0	0.011	0.009	0.005	0.003	0.01	0.012	0.006	0	0.01
K2O	0.011	0.023	0	0.001	0	0.015	0	0.003	0	0.03	0	0	0	0.015	0.014	0.004	0.003	0	0.001	0.015	0.016	0.009	0.002	0.017	0.025	0.02	0.006	0.049	0.031	0	0.013	0	0.006	0.046	0.002	0.006	0	0	0.013	0.009	0	0.02	0	0	0.001	0.003	0	0.019	0.003
Formula (O=14)
Si	3.18706	3.12741	3.25713	3.34799	3.17644	3.27678	3.45091	3.22145	3.45051	3.4566	3.34721	3.30857	3.34192	3.28831	3.36968	3.17463	3.29895	3.29282	3.35319	3.19074	3.28138	3.24993	3.24205	3.22003	3.30342	3.29667	3.30117	3.27694	3.22216	3.25311	3.24218	3.01931	3.10209	3.1119	3.12396	3.14349	3.1131	3.07236	3.13508	3.04614	3.08981	3.09019	3.07769	3.092	3.09502	3.02989	3.13556	3.15144	3.12275
Ti	0	0.000803727	0	0.000364744	0.000650762	0.000433647	7.18942e-05	0	7.05206e-05	0	0.000510168	0	0.000798254	0	0	0.000217171	0.000215728	0.000288189	0	0.000857803	7.30441e-05	0	0	0	0.000579464	0	0	0.000797137	0	0.000143969	0.0010796	0.000378359	0.00102834	0.000806553	0	0.000363449	0.000664535	0	0	0	0.000219605	0.00115925	7.35518e-05	0.00124504	0.000582564	0	0.000364854	0.000876747	0
Al	1.64315	1.77122	1.56561	1.34477	1.73435	1.57208	1.23172	1.65891	1.28818	1.20958	1.4093	1.45727	1.43578	1.54232	1.36553	1.79205	1.5593	1.5537	1.4418	1.7146	1.52324	1.63859	1.62121	1.64465	1.4668	1.45548	1.51091	1.60659	1.63613	1.57469	1.63399	1.96707	1.87935	1.88671	1.90706	1.88386	1.92794	2.01143	1.87485	2.01369	1.95573	1.98466	1.97258	1.95955	1.95833	2.04916	1.84026	1.80501	1.851
Fe3+	0	0	0	0	0	0	0	0	0	0	0	0	0	0	0	0	0	0	0	0	0	0	0	0	0	0	0	0	0	0	0	0	0	0	0	0	0	0	0	0	0	0	0	0	0	0	0	0	0
Fe2+	0.311408	0.264248	0.295861	0.317594	0.259412	0.293687	0.260249	0.270053	0.224935	0.302368	0.374261	0.346796	0.275841	0.273462	0.325619	0.293594	0.248552	0.229324	0.246178	0.279585	0.257428	0.264516	0.250727	0.292337	0.298115	0.299589	0.265165	0.255475	0.268749	0.259936	0.267738	0.297817	0.251847	0.255558	0.255538	0.248745	0.266133	0.264768	0.264119	0.23708	0.247078	0.236899	0.25521	0.247687	0.263278	0.25186	0.275748	0.273088	0.284166
Mn	0.00189011	0.00197458	0.0062088	0.00229997	0.00293109	0.00154627	0.00291436	0.00794822	0.00190579	0.00155955	0.00114892	0.000820856	0.0023697	0.000404572	0.00282429	0	0	0.000649014	0.00128482	0.000321968	0.00287873	0	0.00146835	0.00309868	0	0	0.00454509	0	0	0	0	0.029482	0.00703034	0.000825634	0.000328968	0.00351957	0	0.000834623	0.000498306	0.0018817	0.00181339	0	0.000828209	0.00164934	0.00139396	0.0035395	8.21668e-05	0.00197447	0.00303997
Mg	4.84551	4.81679	4.83206	4.96421	4.77721	4.79054	4.97894	4.78327	4.93554	4.95233	4.81384	4.84434	4.88051	4.83291	4.88111	4.66507	4.80896	4.85059	4.87984	4.76192	4.88803	4.77366	4.82915	4.79101	4.88676	4.91775	4.85515	4.76696	4.82905	4.86421	4.79285	4.68154	4.71492	4.68069	4.63092	4.6312	4.61443	4.57254	4.64738	4.64767	4.63391	4.60103	4.62867	4.62456	4.60314	4.60976	4.68887	4.7114	4.68365
Ca	0.00166327	0.00135297	0.0032036	0	0.0047377	0	0.00512028	0.00559725	0.00381706	0.0122521	0.000415245	0.00498415	0.00217069	0	0.00193945	0.00175291	0.00317525	0.00266821	0.00264107	0.00152731	0.00291322	0.00174796	0	0.00154728	0.00464279	0.00216448	0.00441475	0.00350953	0.000730159	0.00471658	0	0.00107786	0	0.0045954	0.00457751	0.00144955	0	0	0.0019961	0	0.00250243	0.000309605	0.000419067	0	0.0024894	0	0.00249454	0.000208139	0.00602808
Na	0	0.00188336	0	0.00394869	0	0.00149036	0.00648602	0.00337629	0.000727097	0.00413369	0.00187859	0	0	0.00444535	0	0.0031721	0.00370708	0	0.0018382	0.00128979	0	0.00353528	0.0052286	0.00783994	0.00149363	0.00540902	0.00334423	0.0113943	0.00207634	0.00519534	0.00222623	0.000195052	0.001136	0	0	0.00243576	0	0	0.00551331	0	0.00207553	0.0016808	0.000947937	0.000566331	0.00187702	0.00226112	0.00112854	0	0.00188078
K	0.00136152	0.0028501	0	0.000123719	0	0.00183863	0	0.000370245	0	0.00370883	0	0	0	0.00182805	0.00170153	0.000491087	0.000365868	0	0.000120947	0.0018185	0.00198209	0.00110183	0.00024573	0.00208792	0.0030711	0.00245443	0.00073346	0.00602218	0.00385007	0	0.00158684	0	0.000747445	0.00572026	0.000247739	0.000739677	0	0	0.00162614	0.00110901	0	0.00245756	0	0	0.000123501	0.000371933	0	0.00235431	0.000371244
Total	9.99204	9.98854	9.96007	9.9813	9.95573	9.9384	9.93641	9.95097	9.90569	9.94253	9.94857	9.96279	9.93939	9.94367	9.94841	9.93097	9.92322	9.93004	9.92689	9.95266	9.95792	9.93309	9.95008	9.96261	9.96488	9.97952	9.94542	9.92768	9.96274	9.962	9.94165	9.99687	9.95815	9.9468	9.92263	9.9158	9.92227	9.92193	9.93106	9.94757	9.93314	9.91839	9.93642	9.92726	9.92623	9.94684	9.94451	9.94636	9.95288
Variables
Al (IV)	0.811275	0.871233	0.739668	0.65201	0.818819	0.723216	0.543974	0.772954	0.545671	0.531145	0.652374	0.686442	0.655905	0.711693	0.628381	0.823621	0.697874	0.704513	0.644169	0.807733	0.715711	0.748318	0.757946	0.77842	0.691936	0.701164	0.69442	0.719554	0.777112	0.742173	0.757818	0.979607	0.897913	0.883509	0.871459	0.855056	0.886899	0.927642	0.862923	0.953862	0.907688	0.909498	0.921886	0.908001	0.902491	0.970106	0.861944	0.848353	0.871226
Al (VI)	0.831878	0.899987	0.825938	0.692759	0.91553	0.848868	0.687743	0.885954	0.742514	0.678431	0.756926	0.770831	0.779871	0.830625	0.737151	0.968424	0.861423	0.849191	0.797631	0.906867	0.807531	0.890272	0.86326	0.86623	0.774866	0.754316	0.816485	0.887033	0.859013	0.832514	0.876172	0.987458	0.981441	1.0032	1.0356	1.0288	1.04104	1.08378	1.01193	1.05983	1.04804	1.07516	1.05069	1.05155	1.05583	1.07905	0.978313	0.95666	0.979772
R1	0.00136152	0.00473346	0	0.00407241	0	0.00332899	0.00648602	0.00374654	0.000727097	0.00784253	0.00187859	0	0	0.0062734	0.00170153	0.00366318	0.00407295	0	0.00195915	0.0031083	0.00198209	0.00463711	0.00547433	0.00992786	0.00456473	0.00786345	0.00407769	0.0174165	0.00592641	0.00519534	0.00381307	0.000195052	0.00188345	0.00572026	0.000247739	0.00317543	0	0	0.00713945	0.00110901	0.00207553	0.00413836	0.000947937	0.000566331	0.00200053	0.00263306	0.00112854	0.00235431	0.00225202
Va	0.0096208	0.0120101	0.0431351	0.0183383	0.0483553	0.0611615	0.0686412	0.0546269	0.0980583	0.0697215	0.0513368	0.0421945	0.0619833	0.0563295	0.0535339	0.0705702	0.0797382	0.0723392	0.0757514	0.0480132	0.0449191	0.0686583	0.0499197	0.0389412	0.0391824	0.0226443	0.0589939	0.0750313	0.0379872	0.0425731	0.0572704	0.00382791	0.0408226	0.0569852	0.081947	0.0852845	0.0770686	0.0780711	0.0709335	0.0524301	0.0691394	0.0807628	0.0639275	0.0714925	0.075672	0.0531569	0.0576202	0.052976	0.053147
Al (M4)	1	1	1	1	1	1	1	1	1	1	1	1	1	1	1	1	1	1	1	1	1	1	1	1	1	1	1	1	1	1	1	1	1	1	1	1	1	1	1	1	1	1	1	1	1	1	1	1	1
Al (M23)	0.0192416	0.0240202	0.0862702	0.0366765	0.0967106	0.122323	0.137282	0.109254	0.196117	0.139443	0.102674	0.0843889	0.123967	0.112659	0.107068	0.14114	0.159476	0.144678	0.151503	0.0960264	0.0898383	0.137317	0.0998393	0.0778824	0.0783649	0.0452885	0.117988	0.150063	0.0759745	0.0851462	0.114541	0.00765581	0.0816453	0.11397	0.163894	0.170569	0.154137	0.156142	0.141867	0.10486	0.138279	0.161526	0.127855	0.142985	0.151344	0.106314	0.11524	0.105952	0.106294
Al (M1)	-0.187364	-0.124034	-0.260332	-0.343917	-0.181181	-0.273455	-0.44954	-0.223299	-0.453602	-0.461012	-0.345748	-0.313558	-0.344095	-0.282034	-0.369917	-0.172716	-0.298054	-0.295487	-0.353871	-0.189159	-0.282307	-0.247045	-0.23658	-0.211652	-0.303499	-0.290973	-0.301503	-0.263029	-0.216961	-0.252632	-0.238368	-0.0201975	-0.100204	-0.110771	-0.128293	-0.141769	-0.113101	-0.0723576	-0.129937	-0.0450293	-0.0902365	-0.086364	-0.0771659	-0.0914326	-0.0955089	-0.0272614	-0.136927	-0.149292	-0.126522
X	0.0603865	0.0520066	0.0576961	0.0601298	0.0515052	0.0577642	0.0496735	0.0534407	0.0435881	0.0575424	0.0721382	0.0668053	0.0534954	0.0535531	0.0625382	0.0592083	0.0491452	0.0451433	0.0480252	0.0554566	0.0500302	0.0525023	0.0493569	0.0575088	0.0574971	0.0574217	0.0517868	0.0508667	0.0527185	0.0507277	0.0529066	0.0598102	0.0507064	0.0517716	0.0522951	0.0509729	0.0545292	0.0547345	0.0537757	0.0485348	0.0506204	0.048967	0.0522556	0.0508363	0.054101	0.0518059	0.0555425	0.0547875	0.0572014
Z	0.0096208	0.0120101	0.0431351	0.0183383	0.0483553	0.0611615	0.0686412	0.0546269	0.0980583	0.0697215	0.0513368	0.0421945	0.0619833	0.0563295	0.0535339	0.0705702	0.0797382	0.0723392	0.0757514	0.0480132	0.0449191	0.0686583	0.0499197	0.0389412	0.0391824	0.0226443	0.0589939	0.0750313	0.0379872	0.0425731	0.0572704	0.00382791	0.0408226	0.0569852	0.081947	0.0852845	0.0770686	0.0780711	0.0709335	0.0524301	0.0691394	0.0807628	0.0639275	0.0714925	0.075672	0.0531569	0.0576202	0.052976	0.053147
Y	-0.187364	-0.124034	-0.260332	-0.343917	-0.181181	-0.273455	-0.44954	-0.223299	-0.453602	-0.461012	-0.345748	-0.313558	-0.344095	-0.282034	-0.369917	-0.172716	-0.298054	-0.295487	-0.353871	-0.189159	-0.282307	-0.247045	-0.23658	-0.211652	-0.303499	-0.290973	-0.301503	-0.263029	-0.216961	-0.252632	-0.238368	-0.0201975	-0.100204	-0.110771	-0.128293	-0.141769	-0.113101	-0.0723576	-0.129937	-0.0450293	-0.0902365	-0.086364	-0.0771659	-0.0914326	-0.0955089	-0.0272614	-0.136927	-0.149292	-0.126522
Fractions per site
x (Fe,M23)	0.060096	0.0516943	0.0564517	0.0595785	0.0502599	0.0559978	0.0479687	0.051981	0.0414511	0.0555364	0.0702865	0.0653959	0.0518375	0.0520448	0.0608642	0.0571192	0.0471858	0.0435105	0.0462062	0.0541253	0.0489065	0.0507	0.048125	0.0563891	0.0563707	0.0567715	0.0502593	0.0489584	0.0517172	0.0496479	0.0513916	0.0596958	0.0496714	0.0502965	0.0501524	0.0487993	0.052428	0.0525979	0.0518685	0.0472625	0.0488705	0.0469896	0.0505854	0.0490191	0.0520541	0.0504289	0.0539423	0.0533363	0.0556814
x (Mg,M23)	0.935094	0.942301	0.921981	0.931252	0.925562	0.913421	0.917711	0.920706	0.90952	0.909603	0.904045	0.913507	0.917171	0.91979	0.912369	0.907596	0.912945	0.92032	0.915918	0.921868	0.928634	0.914971	0.926915	0.92414	0.924038	0.931906	0.920244	0.913526	0.929289	0.929066	0.919973	0.93839	0.929917	0.921211	0.908874	0.908558	0.909038	0.908367	0.912665	0.926522	0.91656	0.912629	0.917451	0.915235	0.91011	0.922993	0.917248	0.920176	0.917745
x (Al,M23)	0.0048104	0.00600504	0.0215676	0.00916913	0.0241777	0.0305808	0.0343206	0.0273135	0.0490291	0.0348608	0.0256684	0.0210972	0.0309916	0.0281648	0.0267669	0.0352851	0.0398691	0.0361696	0.0378757	0.0240066	0.0224596	0.0343292	0.0249598	0.0194706	0.0195912	0.0113221	0.0294969	0.0375156	0.0189936	0.0212865	0.0286352	0.00191395	0.0204113	0.0284926	0.0409735	0.0426423	0.0385343	0.0390355	0.0354667	0.0262151	0.0345697	0.0403814	0.0319637	0.0357462	0.037836	0.0265784	0.0288101	0.026488	0.0265735
x (Fe,M1)	0.0711197	0.0578326	0.0702275	0.0797068	0.0583464	0.0700272	0.0685941	0.0624546	0.0590856	0.0800582	0.0933765	0.0849339	0.0685871	0.0656403	0.0823242	0.0652562	0.0598743	0.0552169	0.061382	0.0632841	0.0619067	0.061868	0.0585699	0.0674412	0.0726946	0.0728296	0.0643456	0.0604296	0.0621537	0.0613835	0.0624878	0.0607893	0.0537174	0.0545562	0.0547188	0.053852	0.056494	0.0544218	0.0569487	0.0481756	0.0516884	0.0492413	0.0529474	0.05185	0.0551742	0.0504643	0.0599475	0.0600644	0.0613986
x (Mg,M1)	1.10662	1.05419	1.14697	1.24587	1.07448	1.14227	1.3123	1.10622	1.29646	1.31123	1.20103	1.18643	1.21352	1.16006	1.23406	1.03689	1.15844	1.16793	1.21674	1.07786	1.17548	1.11652	1.12809	1.10527	1.19162	1.1955	1.17816	1.12757	1.11682	1.14868	1.11861	0.95558	1.00566	0.99923	0.991628	1.00263	0.979538	0.939865	1.00205	0.944424	0.969409	0.95636	0.960291	0.96809	0.964663	0.92364	1.01936	1.03625	1.01198
x (Al,M1)	-0.187364	-0.124034	-0.260332	-0.343917	-0.181181	-0.273455	-0.44954	-0.223299	-0.453602	-0.461012	-0.345748	-0.313558	-0.344095	-0.282034	-0.369917	-0.172716	-0.298054	-0.295487	-0.353871	-0.189159	-0.282307	-0.247045	-0.23658	-0.211652	-0.303499	-0.290973	-0.301503	-0.263029	-0.216961	-0.252632	-0.238368	-0.0201975	-0.100204	-0.110771	-0.128293	-0.141769	-0.113101	-0.0723576	-0.129937	-0.0450293	-0.0902365	-0.086364	-0.0771659	-0.0914326	-0.0955089	-0.0272614	-0.136927	-0.149292	-0.126522
x (Va,M1)	0.0096208	0.0120101	0.0431351	0.0183383	0.0483553	0.0611615	0.0686412	0.0546269	0.0980583	0.0697215	0.0513368	0.0421945	0.0619833	0.0563295	0.0535339	0.0705702	0.0797382	0.0723392	0.0757514	0.0480132	0.0449191	0.0686583	0.0499197	0.0389412	0.0391824	0.0226443	0.0589939	0.0750313	0.0379872	0.0425731	0.0572704	0.00382791	0.0408226	0.0569852	0.081947	0.0852845	0.0770686	0.0780711	0.0709335	0.0524301	0.0691394	0.0807628	0.0639275	0.0714925	0.075672	0.0531569	0.0576202	0.052976	0.053147
x (Al,T2)	0.406318	0.437983	0.369834	0.328041	0.40941	0.363272	0.27523	0.38835	0.273199	0.269494	0.327126	0.343221	0.327952	0.358983	0.315042	0.413642	0.350973	0.352256	0.323064	0.40542	0.358847	0.376478	0.38171	0.394174	0.34825	0.354514	0.349249	0.368485	0.391519	0.373684	0.380816	0.489901	0.449898	0.444614	0.435853	0.429116	0.44345	0.463821	0.435031	0.477485	0.454882	0.456818	0.461417	0.454284	0.452246	0.486369	0.431536	0.425354	0.436739
x (Si,T2)	0.593682	0.562017	0.630166	0.671959	0.59059	0.636728	0.72477	0.61165	0.726801	0.730506	0.672874	0.656779	0.672048	0.641017	0.684958	0.586358	0.649027	0.647744	0.676936	0.59458	0.641153	0.623522	0.61829	0.605826	0.65175	0.645486	0.650751	0.631515	0.608481	0.626316	0.619184	0.510099	0.550102	0.555386	0.564147	0.570884	0.55655	0.536179	0.564969	0.522515	0.545118	0.543182	0.538583	0.545716	0.547754	0.513631	0.568464	0.574646	0.563261
Pure poles
ai (clin)	0.816395	0.818359	0.772611	0.826179	0.76265	0.735696	0.742701	0.755284	0.704631	0.706838	0.706358	0.744976	0.757043	0.76426	0.73809	0.682574	0.733245	0.764706	0.749066	0.750609	0.804497	0.734761	0.786121	0.770044	0.788734	0.825312	0.768116	0.730954	0.793683	0.8012	0.755743	0.740669	0.74447	0.710787	0.665512	0.669477	0.660325	0.636546	0.683505	0.694559	0.678577	0.658487	0.676302	0.673596	0.6558	0.669843	0.708033	0.726372	0.706399
ai (daph)	8.95059e-07	4.0664e-07	6.64872e-07	8.8549e-07	3.60085e-07	6.37082e-07	2.89784e-07	4.33241e-07	1.38541e-07	5.99722e-07	2.00648e-06	1.40067e-06	4.36604e-07	4.43285e-07	9.75144e-07	6.73902e-07	2.70448e-07	1.80622e-07	2.4476e-07	5.23686e-07	3.25939e-07	3.83838e-07	2.9658e-07	6.51331e-07	6.66419e-07	6.92485e-07	3.73245e-07	3.23164e-07	4.23708e-07	3.49151e-07	4.1111e-07	7.71656e-07	3.23712e-07	3.44854e-07	3.40483e-07	2.99253e-07	4.2137e-07	4.1435e-07	4.05231e-07	2.3989e-07	2.92435e-07	2.38279e-07	3.44628e-07	2.96868e-07	4.01397e-07	3.26123e-07	4.98046e-07	4.75246e-07	5.80751e-07
ai (ames)	-0.0236504	-0.0187591	-0.0257293	-0.0278343	-0.022287	-0.0251209	-0.0241537	-0.0242001	-0.0231676	-0.0229202	-0.0247144	-0.0257225	-0.0261879	-0.0260139	-0.0254403	-0.0200517	-0.0255047	-0.0263034	-0.0259926	-0.022455	-0.0270344	-0.0245405	-0.0254451	-0.0239856	-0.0268349	-0.0275808	-0.0263738	-0.024873	-0.0248023	-0.0262835	-0.0247616	-0.0037588	-0.0151667	-0.0157699	-0.0166303	-0.0177886	-0.0151873	-0.0105981	-0.0170616	-0.00756553	-0.0131772	-0.0125025	-0.0116398	-0.0132399	-0.013402	-0.0046803	-0.0180498	-0.0193652	-0.0171198
ai (fames)	-4.03459e-07	-1.69912e-07	-3.61618e-07	-4.66303e-07	-1.93783e-07	-3.54841e-07	-1.80298e-07	-2.45874e-07	-9.99483e-08	-3.18509e-07	-9.02981e-07	-6.75567e-07	-2.67224e-07	-2.66661e-07	-5.03836e-07	-3.14564e-07	-1.82007e-07	-1.31411e-07	-1.68355e-07	-2.66833e-07	-2.07973e-07	-2.31358e-07	-1.84896e-07	-3.3249e-07	-3.71667e-07	-3.79875e-07	-2.34653e-07	-2.05189e-07	-2.37919e-07	-2.14339e-07	-2.41127e-07	-6.15586e-08	-1.23464e-07	-1.40135e-07	-1.54188e-07	-1.48041e-07	-1.68037e-07	-1.19141e-07	-1.77987e-07	-5.12249e-08	-1.06504e-07	-8.78674e-08	-1.07575e-07	-1.08947e-07	-1.4342e-07	-4.17061e-08	-2.15896e-07	-2.18589e-07	-2.31979e-07
ai (sud)	3.00527e-06	6.05819e-06	0.000254401	1.88626e-05	0.000374721	0.000706453	0.000869327	0.00052518	0.00247794	0.000883277	0.000389436	0.000226101	0.000706408	0.000556737	0.00044094	0.00112346	0.00154008	0.00117052	0.00127597	0.00036279	0.000287723	0.00101767	0.00040359	0.00019269	0.000186529	3.69197e-05	0.000632261	0.00131248	0.000180441	0.000249411	0.000599785	1.97485e-07	0.000232954	0.000620445	0.00178838	0.00200705	0.0014937	0.00156233	0.00116907	0.000493893	0.00110156	0.00174193	0.000874368	0.00121412	0.00142257	0.00051146	0.00063174	0.000492323	0.000497659
ai (fsud)	1.24126e-08	1.82326e-08	9.53738e-07	7.72048e-08	1.10494e-06	2.65511e-06	2.37513e-06	1.674e-06	5.14681e-06	3.29268e-06	2.35397e-06	1.15873e-06	2.25654e-06	1.78249e-06	1.96229e-06	4.44975e-06	4.11413e-06	2.61632e-06	3.24735e-06	1.2506e-06	7.98029e-07	3.12469e-06	1.08793e-06	7.17421e-07	6.94182e-07	1.37017e-07	1.88592e-06	3.76969e-06	5.5886e-07	7.12238e-07	1.87167e-06	7.99196e-10	6.64651e-07	1.84953e-06	5.44546e-06	5.79002e-06	4.96851e-06	5.23827e-06	3.77594e-06	1.28515e-06	3.1317e-06	4.61792e-06	2.65814e-06	3.48277e-06	4.65365e-06	1.52677e-06	2.18486e-06	1.65407e-06	1.83192e-06
a (SiO2)	1	1	1	1	1	1	1	1	1	1	1	1	1	1	1	1	1	1	1	1	1	1	1	1	1	1	1	1	1	1	1	1	1	1	1	1	1	1	1	1	1	1	1	1	1	1	1	1	1
a (H2O)	1	1	1	1	1	1	1	1	1	1	1	1	1	1	1	1	1	1	1	1	1	1	1	1	1	1	1	1	1	1	1	1	1	1	1	1	1	1	1	1	1	1	1	1	1	1	1	1	1
[truncated: 60 more columns]
